# Supplementary material for: N-Phenyl-N-(3-phenyl­prop-2-yn­yl)aniline
Source: Acta Crystallogr Sect E Struct Rep Online. 2009 Sep 26;65(Pt 10):o2555. doi: 10.1107/S1600536809037866 (PMC2970432; doi:10.1107/S1600536809037866)
Supplement: Supplementary file 1 [file e-65-o2555-sup1.cif]

##############################################################################
###                                                                        ###
###        Electronic paper (Acta Crystallographica Section E)             ###
###                                                                        ###
##############################################################################
#                                                                            #
# This CIF contains the data in a paper accepted for publication in Acta     #
# Crystallographica Section E. It conforms to the requirements of Notes      #
# for Authors for Section E, and has been peer reviewed under the auspices   #
# of the IUCr Commission on Journals.                                        #
#                                                                            #
# Full details of the Crystallographic Information File format               #
# are given in the paper "The Crystallographic Information File (CIF):       #
# a New Standard Archive File for Crystallography" by S. R. Hall, F. H.      #
# Allen and I. D. Brown [Acta Cryst. (1991), A47, 655-685].                  #
#                                                                            #
# The current version of the core CIF dictionary is obtainable from          #
# ftp://ftp.iucr.org/pub/cif_core.dic. The current version number is 2.4.    #
#                                                                            #
# Software is freely available for graphical display of the structure(s) in  #
# this CIF.  For information consult the CIF home page http://www.iucr.org/  #
# cif/home.html                                                              #
#                                                                            #
# This file may be used for bona fide research purposes within the           #
# scientific community so long as proper attribution is given to the journal # 
# article from which it was obtained.                                        #
#                                                                            #
##############################################################################
                                             
data_I
_audit_creation_method     SHELXL-97
_chemical_name_systematic
;
<i>N</i>-Phenyl-<i>N</i>-(3-phenylprop-2-ynyl)aniline
;
_chemical_name_common     ?
_chemical_formula_moiety     'C21 H17 N'
_chemical_formula_sum     'C21 H17 N'
_chemical_formula_iupac     'C21 H17 N'
_chemical_formula_weight     283.36
_chemical_melting_point     ?
_symmetry_cell_setting     monoclinic
_symmetry_space_group_name_H-M     P_21
_symmetry_space_group_name_Hall     P_2yb
loop_
    _symmetry_equiv_pos_as_xyz
    'x, y, z'
    '-x, y+1/2, -z'
_cell_length_a     11.3760(10)
_cell_length_b     5.7287(5)
_cell_length_c     13.4090(10)
_cell_angle_alpha     90.00
_cell_angle_beta     111.276(3)
_cell_angle_gamma     90.00
_cell_volume     814.30(12)
_cell_formula_units_Z     2
_cell_measurement_reflns_used     1607
_cell_measurement_theta_min     2.94
_cell_measurement_theta_max     22.58
_cell_measurement_temperature     298(2)
_exptl_crystal_description     block
_exptl_crystal_colour     colorless
_exptl_crystal_size_max     0.23
_exptl_crystal_size_mid     0.13
_exptl_crystal_size_min     0.10
_exptl_crystal_density_diffrn     1.156
_exptl_crystal_density_meas     ?
_exptl_crystal_density_method     'not measured'
_exptl_crystal_F_000     300
_exptl_absorpt_coefficient_mu     0.067
_exptl_absorpt_correction_type     none
_exptl_absorpt_process_details     ?
_exptl_absorpt_correction_T_min     ?
_exptl_absorpt_correction_T_max     ?
_exptl_special_details
;
;
_diffrn_ambient_temperature     298(2)
_diffrn_radiation_type     MoK\a
_diffrn_radiation_wavelength     0.71073
_diffrn_radiation_source     'fine-focus sealed tube'
_diffrn_radiation_monochromator     graphite
_diffrn_measurement_device_type     'Bruker SMART CCD'
_diffrn_measurement_method     '\f and \w'
_diffrn_detector_area_resol_mean     10.0
_diffrn_reflns_number     5689
_diffrn_reflns_av_R_equivalents     0.1355
_diffrn_reflns_av_sigmaI/netI     0.0934
_diffrn_reflns_theta_min     1.63
_diffrn_reflns_theta_max     27.00
_diffrn_reflns_theta_full     27.00
_diffrn_measured_fraction_theta_max     0.993
_diffrn_measured_fraction_theta_full     0.993
_diffrn_reflns_limit_h_min     -13
_diffrn_reflns_limit_h_max     14
_diffrn_reflns_limit_k_min     -7
_diffrn_reflns_limit_k_max     7
_diffrn_reflns_limit_l_min     -17
_diffrn_reflns_limit_l_max     10
_diffrn_standards_number     0
_diffrn_standards_interval_count     .
_diffrn_standards_interval_time     .
_diffrn_standards_decay_%     .
_refine_special_details
;
 Refinement of F^2^ against ALL reflections.  The weighted R-factor wR and
 goodness of fit S are based on F^2^, conventional R-factors R are based
 on F, with F set to zero for negative F^2^. The threshold expression of
 F^2^ > 2sigma(F^2^) is used only for calculating R-factors(gt) etc. and is
 not relevant to the choice of reflections for refinement.  R-factors based
 on F^2^ are statistically about twice as large as those based on F, and R-
 factors based on ALL data will be even larger.
;
_reflns_number_total     1953
_reflns_number_gt     1448
_reflns_threshold_expression     I>2\s(I)
_refine_ls_structure_factor_coef     Fsqd
_refine_ls_matrix_type     full
_refine_ls_R_factor_all     0.0723
_refine_ls_R_factor_gt     0.0547
_refine_ls_wR_factor_gt     0.1280
_refine_ls_wR_factor_ref     0.1411
_refine_ls_goodness_of_fit_ref     0.910
_refine_ls_restrained_S_all     0.910
_refine_ls_number_reflns     1953
_refine_ls_number_parameters     199
_refine_ls_number_restraints     1
_refine_ls_hydrogen_treatment     constr
_refine_ls_weighting_scheme     calc
_refine_ls_weighting_details
                 'calc w=1/[\s^2^(Fo^2^)+(0.0740P)^2^] where P=(Fo^2^+2Fc^2^)/3'
_atom_sites_solution_hydrogens     difmap
_atom_sites_solution_primary     direct
_atom_sites_solution_secondary     difmap
_refine_ls_shift/su_max     ?
_refine_ls_shift/su_max_lt     0.001
_refine_ls_shift/su_mean     0.000
_refine_diff_density_max     0.146
_refine_diff_density_min     -0.189
_refine_ls_extinction_method     none
_refine_ls_extinction_coef     ?
loop_
    _atom_type_symbol
    _atom_type_description
    _atom_type_scat_dispersion_real
    _atom_type_scat_dispersion_imag
    _atom_type_scat_source
    'C' 'C' 0.0033 0.0016
                         'International Tables Vol C Tables 4.2.6.8 and 6.1.1.4'
    'H' 'H' 0.0000 0.0000
                         'International Tables Vol C Tables 4.2.6.8 and 6.1.1.4'
    'N' 'N' 0.0061 0.0033
                         'International Tables Vol C Tables 4.2.6.8 and 6.1.1.4'
_computing_data_collection     'SMART (Bruker, 2001)'
_computing_cell_refinement     'SAINT (Bruker, 2001)'
_computing_data_reduction     'SAINT (Bruker, 2001)'
_computing_structure_solution     'SHELXS97 (Sheldrick, 2008)'
_computing_structure_refinement     'SHELXL97 (Sheldrick, 2008)'
_computing_molecular_graphics     'SHELXTL (Sheldrick, 2008)'
_computing_publication_material     'SHELXTL (Sheldrick, 2008)'
loop_
    _atom_site_type_symbol
    _atom_site_label
    _atom_site_fract_x
    _atom_site_fract_y
    _atom_site_fract_z
    _atom_site_U_iso_or_equiv
    _atom_site_adp_type
    _atom_site_calc_flag
    _atom_site_refinement_flags
    _atom_site_occupancy
    _atom_site_disorder_assembly
    _atom_site_disorder_group
    C C1 0.2341(2) 0.1972(5) 0.3674(2) 0.0541(7) Uani d . 1 . .
    C C2 0.1912(3) 0.1537(7) 0.4505(2) 0.0716(9) Uani d . 1 . .
    H H2 0.1255 0.2420 0.4565 0.086 Uiso calc R 1 . .
    C C3 0.2457(4) -0.0199(7) 0.5240(3) 0.0859(11) Uani d . 1 . .
    H H3 0.2158 -0.0466 0.5789 0.103 Uiso calc R 1 . .
    C C4 0.3427(3) -0.1539(8) 0.5183(3) 0.0870(11) Uani d . 1 . .
    H H4 0.3790 -0.2695 0.5688 0.104 Uiso calc R 1 . .
    C C5 0.3851(3) -0.1131(7) 0.4356(3) 0.0775(9) Uani d . 1 . .
    H H5 0.4500 -0.2039 0.4298 0.093 Uiso calc R 1 . .
    C C6 0.3327(2) 0.0596(6) 0.3619(2) 0.0606(7) Uani d . 1 . .
    H H6 0.3635 0.0853 0.3074 0.073 Uiso calc R 1 . .
    C C7 0.1821(2) 0.3552(4) 0.1865(2) 0.0473(6) Uani d . 1 . .
    C C8 0.1297(2) 0.1628(5) 0.1253(2) 0.0555(7) Uani d . 1 . .
    H H8 0.0980 0.0420 0.1546 0.067 Uiso calc R 1 . .
    C C9 0.1235(3) 0.1472(6) 0.0206(2) 0.0646(8) Uani d . 1 . .
    H H9 0.0885 0.0158 -0.0201 0.078 Uiso calc R 1 . .
    C C10 0.1692(3) 0.3265(6) -0.0233(2) 0.0651(8) Uani d . 1 . .
    H H10 0.1657 0.3167 -0.0936 0.078 Uiso calc R 1 . .
    C C11 0.2198(3) 0.5184(6) 0.0370(3) 0.0690(8) Uani d . 1 . .
    H H11 0.2496 0.6407 0.0072 0.083 Uiso calc R 1 . .
    C C12 0.2273(3) 0.5334(5) 0.1416(2) 0.0606(7) Uani d . 1 . .
    H H12 0.2632 0.6645 0.1821 0.073 Uiso calc R 1 . .
    C C13 0.0902(3) 0.5331(5) 0.3057(2) 0.0637(7) Uani d . 1 . .
    H H13A 0.0843 0.6719 0.2627 0.076 Uiso calc R 1 . .
    H H13B 0.1166 0.5817 0.3799 0.076 Uiso calc R 1 . .
    C C14 -0.0356(3) 0.4259(6) 0.2741(2) 0.0611(7) Uani d . 1 . .
    C C15 -0.1346(3) 0.3302(6) 0.2484(2) 0.0627(7) Uani d . 1 . .
    C C16 -0.2554(3) 0.2165(6) 0.2187(2) 0.0589(7) Uani d . 1 . .
    C C17 -0.2702(4) 0.0104(7) 0.2656(3) 0.0808(9) Uani d . 1 . .
    H H17 -0.2010 -0.0604 0.3170 0.097 Uiso calc R 1 . .
    C C18 -0.3885(5) -0.0912(9) 0.2361(4) 0.1097(16) Uani d . 1 . .
    H H18 -0.3990 -0.2296 0.2681 0.132 Uiso calc R 1 . .
    C C19 -0.4903(5) 0.0132(13) 0.1594(5) 0.1160(19) Uani d . 1 . .
    H H19 -0.5697 -0.0548 0.1397 0.139 Uiso calc R 1 . .
    C C20 -0.4753(3) 0.2131(11) 0.1130(4) 0.1032(15) Uani d . 1 . .
    H H20 -0.5446 0.2817 0.0607 0.124 Uiso calc R 1 . .
    C C21 -0.3604(3) 0.3163(7) 0.1413(3) 0.0760(9) Uani d . 1 . .
    H H21 -0.3518 0.4551 0.1086 0.091 Uiso calc R 1 . .
    N N1 0.1865(2) 0.3795(4) 0.29364(18) 0.0548(6) Uani d . 1 . .
loop_
    _atom_site_aniso_label
    _atom_site_aniso_U_11
    _atom_site_aniso_U_22
    _atom_site_aniso_U_33
    _atom_site_aniso_U_12
    _atom_site_aniso_U_13
    _atom_site_aniso_U_23
    C1 0.0509(14) 0.0643(16) 0.0386(12) -0.0118(12) 0.0061(10) -0.0006(13)
    C2 0.0736(18) 0.092(2) 0.0501(16) -0.0029(18) 0.0231(14) 0.0022(17)
    C3 0.094(2) 0.114(3) 0.0463(16) -0.006(2) 0.0216(17) 0.0205(19)
    C4 0.082(2) 0.101(3) 0.061(2) 0.004(2) 0.0065(17) 0.026(2)
    C5 0.0654(18) 0.086(2) 0.0677(19) 0.0086(16) 0.0085(15) 0.0125(19)
    C6 0.0503(14) 0.0747(19) 0.0496(15) -0.0017(14) 0.0096(12) 0.0065(14)
    C7 0.0430(12) 0.0519(14) 0.0453(13) -0.0001(11) 0.0139(10) 0.0052(12)
    C8 0.0564(15) 0.0556(16) 0.0488(14) -0.0085(12) 0.0120(11) 0.0017(13)
    C9 0.0681(18) 0.0638(18) 0.0508(15) -0.0011(14) 0.0082(13) -0.0048(14)
    C10 0.0657(17) 0.083(2) 0.0476(15) 0.0153(16) 0.0216(13) 0.0090(16)
    C11 0.0769(19) 0.0682(19) 0.071(2) -0.0052(16) 0.0381(16) 0.0152(18)
    C12 0.0650(16) 0.0546(15) 0.0655(18) -0.0137(14) 0.0275(13) -0.0015(15)
    C13 0.0715(18) 0.0593(16) 0.0621(17) 0.0007(15) 0.0265(14) -0.0023(15)
    C14 0.0622(17) 0.0729(18) 0.0523(15) 0.0082(15) 0.0257(13) -0.0003(15)
    C15 0.0634(17) 0.080(2) 0.0490(15) 0.0096(16) 0.0252(13) -0.0016(15)
    C16 0.0642(17) 0.0692(19) 0.0500(15) 0.0063(14) 0.0288(13) -0.0089(15)
    C17 0.092(2) 0.082(2) 0.072(2) -0.0031(19) 0.0344(18) -0.008(2)
    C18 0.141(4) 0.102(3) 0.112(4) -0.045(3) 0.077(4) -0.033(3)
    C19 0.087(3) 0.168(5) 0.110(4) -0.052(3) 0.055(3) -0.059(4)
    C20 0.060(2) 0.149(5) 0.097(3) -0.002(2) 0.024(2) -0.029(3)
    C21 0.0680(19) 0.085(2) 0.074(2) 0.0091(17) 0.0248(16) -0.0135(18)
    N1 0.0555(12) 0.0624(13) 0.0476(12) -0.0017(10) 0.0201(10) -0.0001(11)
_geom_special_details
;
 All esds (except the esd in the dihedral angle between two l.s. planes)
 are estimated using the full covariance matrix.  The cell esds are taken
 into account individually in the estimation of esds in distances, angles
 and torsion angles; correlations between esds in cell parameters are only
 used when they are defined by crystal symmetry.  An approximate (isotropic)
 treatment of cell esds is used for estimating esds involving l.s. planes.
;
loop_
    _geom_bond_atom_site_label_1
    _geom_bond_atom_site_label_2
    _geom_bond_site_symmetry_2
    _geom_bond_distance
    _geom_bond_publ_flag
    C1 C2 . 1.391(4) ?
    C1 C6 . 1.395(4) ?
    C1 N1 . 1.405(4) ?
    C2 C3 . 1.378(5) ?
    C2 H2 . 0.9300 ?
    C3 C4 . 1.368(5) ?
    C3 H3 . 0.9300 ?
    C4 C5 . 1.379(5) ?
    C4 H4 . 0.9300 ?
    C5 C6 . 1.372(5) ?
    C5 H5 . 0.9300 ?
    C6 H6 . 0.9300 ?
    C7 C8 . 1.374(4) ?
    C7 C12 . 1.377(4) ?
    C7 N1 . 1.425(3) ?
    C8 C9 . 1.383(4) ?
    C8 H8 . 0.9300 ?
    C9 C10 . 1.377(5) ?
    C9 H9 . 0.9300 ?
    C10 C11 . 1.362(5) ?
    C10 H10 . 0.9300 ?
    C11 C12 . 1.377(4) ?
    C11 H11 . 0.9300 ?
    C12 H12 . 0.9300 ?
    C13 N1 . 1.459(3) ?
    C13 C14 . 1.471(4) ?
    C13 H13A . 0.9700 ?
    C13 H13B . 0.9700 ?
    C14 C15 . 1.185(4) ?
    C15 C16 . 1.441(5) ?
    C16 C17 . 1.377(5) ?
    C16 C21 . 1.390(4) ?
    C17 C18 . 1.386(6) ?
    C17 H17 . 0.9300 ?
    C18 C19 . 1.376(8) ?
    C18 H18 . 0.9300 ?
    C19 C20 . 1.344(7) ?
    C19 H19 . 0.9300 ?
    C20 C21 . 1.358(5) ?
    C20 H20 . 0.9300 ?
    C21 H21 . 0.9300 ?
loop_
    _geom_angle_atom_site_label_1
    _geom_angle_atom_site_label_2
    _geom_angle_atom_site_label_3
    _geom_angle_site_symmetry_1
    _geom_angle_site_symmetry_3
    _geom_angle
    _geom_angle_publ_flag
    C2 C1 C6 . . 117.6(3) ?
    C2 C1 N1 . . 122.7(3) ?
    C6 C1 N1 . . 119.6(2) ?
    C3 C2 C1 . . 120.2(3) ?
    C3 C2 H2 . . 119.9 ?
    C1 C2 H2 . . 119.9 ?
    C4 C3 C2 . . 121.8(3) ?
    C4 C3 H3 . . 119.1 ?
    C2 C3 H3 . . 119.1 ?
    C3 C4 C5 . . 118.3(3) ?
    C3 C4 H4 . . 120.9 ?
    C5 C4 H4 . . 120.9 ?
    C6 C5 C4 . . 120.9(3) ?
    C6 C5 H5 . . 119.5 ?
    C4 C5 H5 . . 119.5 ?
    C5 C6 C1 . . 121.1(3) ?
    C5 C6 H6 . . 119.5 ?
    C1 C6 H6 . . 119.5 ?
    C8 C7 C12 . . 118.9(2) ?
    C8 C7 N1 . . 122.0(2) ?
    C12 C7 N1 . . 119.1(2) ?
    C7 C8 C9 . . 120.6(3) ?
    C7 C8 H8 . . 119.7 ?
    C9 C8 H8 . . 119.7 ?
    C10 C9 C8 . . 119.9(3) ?
    C10 C9 H9 . . 120.1 ?
    C8 C9 H9 . . 120.1 ?
    C11 C10 C9 . . 119.5(3) ?
    C11 C10 H10 . . 120.3 ?
    C9 C10 H10 . . 120.3 ?
    C10 C11 C12 . . 120.8(3) ?
    C10 C11 H11 . . 119.6 ?
    C12 C11 H11 . . 119.6 ?
    C7 C12 C11 . . 120.3(3) ?
    C7 C12 H12 . . 119.8 ?
    C11 C12 H12 . . 119.8 ?
    N1 C13 C14 . . 114.0(2) ?
    N1 C13 H13A . . 108.7 ?
    C14 C13 H13A . . 108.7 ?
    N1 C13 H13B . . 108.7 ?
    C14 C13 H13B . . 108.7 ?
    H13A C13 H13B . . 107.6 ?
    C15 C14 C13 . . 177.1(3) ?
    C14 C15 C16 . . 178.9(3) ?
    C17 C16 C21 . . 118.7(3) ?
    C17 C16 C15 . . 121.6(3) ?
    C21 C16 C15 . . 119.7(3) ?
    C16 C17 C18 . . 119.8(4) ?
    C16 C17 H17 . . 120.1 ?
    C18 C17 H17 . . 120.1 ?
    C19 C18 C17 . . 119.9(5) ?
    C19 C18 H18 . . 120.1 ?
    C17 C18 H18 . . 120.1 ?
    C20 C19 C18 . . 120.2(4) ?
    C20 C19 H19 . . 119.9 ?
    C18 C19 H19 . . 119.9 ?
    C19 C20 C21 . . 120.8(4) ?
    C19 C20 H20 . . 119.6 ?
    C21 C20 H20 . . 119.6 ?
    C20 C21 C16 . . 120.6(4) ?
    C20 C21 H21 . . 119.7 ?
    C16 C21 H21 . . 119.7 ?
    C1 N1 C7 . . 120.1(2) ?
    C1 N1 C13 . . 118.9(2) ?
    C7 N1 C13 . . 114.6(2) ?
loop_
    _geom_torsion_atom_site_label_1
    _geom_torsion_atom_site_label_2
    _geom_torsion_atom_site_label_3
    _geom_torsion_atom_site_label_4
    _geom_torsion_site_symmetry_1
    _geom_torsion_site_symmetry_2
    _geom_torsion_site_symmetry_3
    _geom_torsion_site_symmetry_4
    _geom_torsion
    _geom_torsion_publ_flag
    C6 C1 C2 C3 . . . . 0.1(4) ?
    N1 C1 C2 C3 . . . . -176.6(3) ?
    C1 C2 C3 C4 . . . . 0.1(5) ?
    C2 C3 C4 C5 . . . . -0.6(6) ?
    C3 C4 C5 C6 . . . . 0.9(6) ?
    C4 C5 C6 C1 . . . . -0.8(5) ?
    C2 C1 C6 C5 . . . . 0.2(4) ?
    N1 C1 C6 C5 . . . . 177.1(3) ?
    C12 C7 C8 C9 . . . . 0.6(4) ?
    N1 C7 C8 C9 . . . . 178.2(2) ?
    C7 C8 C9 C10 . . . . -0.5(4) ?
    C8 C9 C10 C11 . . . . -0.2(4) ?
    C9 C10 C11 C12 . . . . 1.0(4) ?
    C8 C7 C12 C11 . . . . 0.1(4) ?
    N1 C7 C12 C11 . . . . -177.5(3) ?
    C10 C11 C12 C7 . . . . -0.9(4) ?
    N1 C13 C14 C15 . . . . 9(6) ?
    C13 C14 C15 C16 . . . . 136(16) ?
    C14 C15 C16 C17 . . . . -89(18) ?
    C14 C15 C16 C21 . . . . 90(18) ?
    C21 C16 C17 C18 . . . . -0.8(4) ?
    C15 C16 C17 C18 . . . . 178.9(3) ?
    C16 C17 C18 C19 . . . . 0.6(5) ?
    C17 C18 C19 C20 . . . . 0.1(6) ?
    C18 C19 C20 C21 . . . . -0.6(6) ?
    C19 C20 C21 C16 . . . . 0.4(6) ?
    C17 C16 C21 C20 . . . . 0.3(5) ?
    C15 C16 C21 C20 . . . . -179.3(3) ?
    C2 C1 N1 C7 . . . . -148.9(3) ?
    C6 C1 N1 C7 . . . . 34.4(3) ?
    C2 C1 N1 C13 . . . . 1.4(4) ?
    C6 C1 N1 C13 . . . . -175.3(3) ?
    C8 C7 N1 C1 . . . . 50.4(3) ?
    C12 C7 N1 C1 . . . . -132.0(3) ?
    C8 C7 N1 C13 . . . . -101.1(3) ?
    C12 C7 N1 C13 . . . . 76.4(3) ?
    C14 C13 N1 C1 . . . . -74.1(3) ?
    C14 C13 N1 C7 . . . . 77.8(3) ?
data_global
_journal_date_recd_electronic     2009-04-29
_journal_date_accepted     2009-09-18
_journal_name_full     'Acta Crystallographica, Section E'
_journal_year     2009
_journal_volume     65
_journal_issue     10
_journal_page_first     o2555
_journal_page_last     o2555
_journal_paper_category     QO
_journal_coeditor_code     LX2105
_publ_contact_author_name     'Jian-ming Zhang'
_publ_contact_author_address
;
Key Laboratory of Pesticide and Chemical Biology of Ministry of Education
College of Chemistry
Central China Normal University
Wuhan  430079
People's Republic of China
;
_publ_contact_author_email     leileitaotao6666@163.com
_publ_contact_author_fax     ?
_publ_contact_author_phone     ?
_publ_section_title
;
<i>N</i>-Phenyl-<i>N</i>-(3-phenylprop-2-ynyl)aniline
;
loop_
    _publ_author_name
    _publ_author_address
    'Pang, Tao'
;
Key Laboratory of Pesticides and Chemical Biology of the Ministry of Education
College of Chemistry
Central China Normal University
Wuhan 430079
People's Republic of China
;
    'Sun, Yi-chong'
;
Key Laboratory of Pesticides and Chemical Biology of the Ministry of Education
College of Chemistry
Central China Normal University
Wuhan 430079
People's Republic of China
;
    'Zhang, Jian-ming '
;
Key Laboratory of Pesticides and Chemical Biology of the Ministry of Education
College of Chemistry
Central China Normal University
Wuhan 430079
People's Republic of China
;
