# Supplementary material for: N-Phenyl-N-(3-phenyl­prop-2-yn­yl)aniline
Source: Acta Crystallogr Sect E Struct Rep Online. 2009 Sep 26;65(Pt 10):o2555. doi: 10.1107/S1600536809037866 (PMC2970432; doi:10.1107/S1600536809037866)
Supplement: Supplementary file 2 [file e-65-o2555-Isup2.hkl]

# 
# h,k,l, Fc-squared, Fo-squared, sigma(Fo-squared) and status flag 
# 
data_I
_shelx_title ' 090225BM IN P2(1)' 
_shelx_refln_list_code          4 
_shelx_F_calc_maximum       80.02 
_exptl_crystal_F_000       300.00 
_reflns_d_resolution_high  0.7829 
 
loop_ 
 _symmetry_equiv_pos_as_xyz 
 'x, y, z' 
 '-x, y+1/2, -z' 
 
_cell_length_a    11.3760 
_cell_length_b     5.7287 
_cell_length_c    13.4090 
_cell_angle_alpha  90.000 
_cell_angle_beta  111.276 
_cell_angle_gamma  90.000 
 
_shelx_F_squared_multiplier     1.000 
 
loop_ 
 _refln_index_h 
 _refln_index_k 
 _refln_index_l 
 _refln_F_squared_calc 
 _refln_F_squared_meas 
 _refln_F_squared_sigma 
 _refln_observed_status 
   1   0   0       49.90       58.51      1.29 o 
   2   0   0     4020.75     4092.54    778.63 o 
   3   0   0     1574.41     1757.05    312.59 o 
   4   0   0       42.95       51.33     10.04 o 
   5   0   0      103.47      111.72     24.52 o 
   6   0   0       30.53       34.46      9.96 o 
   7   0   0      153.82      153.60     30.88 o 
   8   0   0       71.57       74.80     20.99 o 
   9   0   0        1.55        1.64      0.59 o 
  10   0   0        4.00        3.75      1.39 o 
  11   0   0        0.06        0.62      0.80 o 
  12   0   0        0.14       -0.45      0.84 o 
  13   0   0        2.10        3.21      1.58 o 
   1   1   0      245.59      246.70      6.42 o 
   2   1   0     2125.58     1929.94    130.35 o 
   3   1   0      512.66      546.19     23.22 o 
   4   1   0      999.69      805.80    178.24 o 
   5   1   0      333.44      359.60     22.07 o 
   6   1   0        4.29        4.54      0.53 o 
   7   1   0       35.25       33.97      3.01 o 
   8   1   0        6.61        7.31      0.75 o 
   9   1   0       85.49       83.68      8.18 o 
  10   1   0       31.87       30.26      3.00 o 
  11   1   0        0.43        1.02      0.63 o 
  12   1   0        1.43        1.15      0.72 o 
  13   1   0        1.23        0.83      1.04 o 
   0   2   0      255.92      232.38      3.18 o 
   1   2   0       72.93       48.39     10.87 o 
   2   2   0        7.61        7.98      0.43 o 
   3   2   0      147.77      149.46      6.12 o 
   4   2   0      283.39      289.20      7.74 o 
   5   2   0      322.33      317.73      9.96 o 
   6   2   0      141.83      135.63      6.71 o 
   7   2   0       26.80       23.40      1.04 o 
   8   2   0       27.72       26.55      2.55 o 
   9   2   0       45.80       37.09      5.73 o 
  10   2   0        5.55        4.16      1.00 o 
  11   2   0       13.59        9.77      1.45 o 
  12   2   0        0.48        2.05      0.95 o 
  13   2   0        0.52        1.37      0.90 o 
   1   3   0      196.40      101.37     57.66 o 
   2   3   0       25.28       22.99      0.82 o 
   3   3   0       29.94       28.08      1.45 o 
   4   3   0       34.35       36.03      1.37 o 
   5   3   0       42.93       40.54      1.38 o 
   6   3   0       16.37       15.90      1.05 o 
   7   3   0       93.21       85.03      4.89 o 
   8   3   0       19.35       17.55      1.40 o 
   9   3   0       16.62       14.87      1.70 o 
  10   3   0       23.81       23.82      3.57 o 
  11   3   0        2.24        2.64      0.95 o 
  12   3   0        4.54        3.93      1.11 o 
   0   4   0       17.01       15.97      1.04 o 
   1   4   0       12.71       11.06      0.87 o 
   2   4   0        7.82        8.03      0.67 o 
   3   4   0        9.45        8.64      0.89 o 
   4   4   0      164.71      148.25      4.07 o 
   5   4   0       20.76       20.76      1.19 o 
   6   4   0       80.32       73.43      2.78 o 
   7   4   0       10.77       12.36      1.34 o 
   8   4   0       12.88       12.57      1.65 o 
   9   4   0        4.07        4.14      1.16 o 
  10   4   0        0.86        1.65      0.81 o 
  11   4   0        2.54        3.18      1.15 o 
   1   5   0       51.33       45.02      2.34 o 
   2   5   0       86.81       82.10      3.33 o 
   3   5   0        5.55        6.07      0.91 o 
   4   5   0       22.57       22.52      1.78 o 
   5   5   0       12.84       11.28      1.27 o 
   6   5   0        1.87        2.95      0.81 o 
   7   5   0        0.06       -0.02      0.59 o 
   8   5   0        0.45        0.30      0.75 o 
   9   5   0        0.62        1.61      0.87 o 
   0   6   0       50.66       52.92      3.04 o 
   1   6   0        3.97        3.74      0.92 o 
   2   6   0       21.98       26.39      2.53 o 
   3   6   0       11.86       16.30      2.20 o 
   4   6   0        3.10        2.36      1.13 o 
   5   6   0        2.02        2.96      0.90 o 
   6   6   0        0.75        0.91      0.69 o 
   7   6   0        6.02        7.37      1.28 o 
   2   7   0        0.08        0.86      1.29 o 
   3   7   0        1.43        2.18      1.24 o 
 -13   0   1        0.87        1.27      1.15 o 
 -12   0   1        0.88        1.70      1.80 o 
 -11   0   1        1.28        0.74      1.14 o 
 -10   0   1        2.32        2.76      0.75 o 
  -9   0   1      130.51      133.90     16.45 o 
  -8   0   1       17.50       19.73      1.29 o 
  -7   0   1       45.10       52.59      5.69 o 
  -6   0   1      139.83      175.89     18.56 o 
  -5   0   1      343.20      392.05     35.67 o 
  -4   0   1      177.56      195.43      9.00 o 
  -3   0   1     2281.15     2339.76     67.04 o 
  -2   0   1     3133.97     2053.82    413.80 o 
  -1   0   1      659.85      574.33      5.78 o 
   0   0   1      118.49       92.95      1.58 o 
   1   0   1       23.67       21.02      5.80 o 
   2   0   1      405.30      495.13     63.02 o 
   3   0   1      730.52      802.89     94.48 o 
   4   0   1      188.50      222.72     26.99 o 
   5   0   1        1.45        1.80      0.41 o 
   6   0   1        6.28        6.08      0.89 o 
   7   0   1        4.97        6.16      0.90 o 
   8   0   1       98.29       92.62      9.63 o 
   9   0   1       65.72       68.19     13.96 o 
  10   0   1        1.69        1.96      1.05 o 
  11   0   1        0.04        1.07      0.85 o 
  12   0   1        3.57        3.73      2.06 o 
  13   0   1        1.08        3.51      1.84 o 
 -13   1   1        3.74        5.63      3.43 o 
 -12   1   1        0.38        1.56      1.00 o 
 -11   1   1        3.85        5.04      0.88 o 
 -10   1   1        8.17        7.40      1.58 o 
  -9   1   1        0.38        0.51      0.57 o 
  -8   1   1        9.02        9.02      1.42 o 
  -7   1   1       41.74       39.02      1.72 o 
  -6   1   1      332.59      345.68     24.46 o 
  -5   1   1      202.91      232.56     16.66 o 
  -4   1   1      128.71      127.32      5.97 o 
  -3   1   1     1658.38     1780.46    115.30 o 
  -2   1   1      956.31      988.69     40.76 o 
  -1   1   1       54.80       44.76      8.73 o 
   0   1   1     2985.41     2149.51    308.78 o 
   1   1   1     6284.44     6012.82    220.88 o 
   2   1   1      333.18      366.36     19.75 o 
   3   1   1      931.03      940.60     58.35 o 
   4   1   1      164.90      171.37     13.10 o 
   5   1   1      322.55      326.50     26.13 o 
   6   1   1      113.73      111.65     10.75 o 
   7   1   1        5.10        5.05      0.60 o 
   8   1   1       93.57       88.94      8.24 o 
   9   1   1        2.61        2.35      0.54 o 
  10   1   1        3.75        2.92      0.73 o 
  11   1   1        0.25        1.31      0.67 o 
  12   1   1        2.70        3.76      1.10 o 
  13   1   1        2.71        3.75      2.01 o 
 -13   2   1        2.43        3.17      1.10 o 
 -12   2   1       15.53       14.67      1.85 o 
 -11   2   1       14.49       14.71      1.77 o 
 -10   2   1       32.08       33.07      2.05 o 
  -9   2   1       53.86       47.75      2.60 o 
  -8   2   1       46.54       40.74      2.14 o 
  -7   2   1       53.93       49.45      2.92 o 
  -6   2   1       38.31       34.57      1.12 o 
  -5   2   1       67.55       68.58      2.87 o 
  -4   2   1      156.94      169.53      7.87 o 
  -3   2   1      283.26      289.36     11.01 o 
  -2   2   1       48.22       44.40      1.24 o 
  -1   2   1      159.55      142.93      1.57 o 
   0   2   1      119.64       70.06     17.01 o 
   1   2   1      306.57      291.64      8.99 o 
   2   2   1       38.74       40.02      1.27 o 
   3   2   1      142.70      157.17      5.75 o 
   4   2   1      233.90      252.17      9.27 o 
   5   2   1       91.03       84.43      3.46 o 
   6   2   1        6.76        7.02      0.65 o 
   7   2   1       33.38       34.13      2.08 o 
   8   2   1       67.32       62.59      3.75 o 
   9   2   1       15.57       17.15      1.54 o 
  10   2   1       21.99       21.09      2.26 o 
  11   2   1        2.33        2.79      0.98 o 
  12   2   1        0.04        0.50      0.78 o 
 -12   3   1        0.68        0.47      0.83 o 
 -11   3   1        6.86        5.79      1.24 o 
 -10   3   1       20.65       18.82      1.98 o 
  -9   3   1        8.83        9.56      1.36 o 
  -8   3   1       53.68       49.55      4.23 o 
  -7   3   1       29.09       27.98      1.26 o 
  -6   3   1      114.05      100.98      2.21 o 
  -5   3   1        5.15        5.21      0.51 o 
  -4   3   1        2.63        3.28      0.46 o 
  -3   3   1       19.37       19.28      1.10 o 
  -2   3   1        6.37        6.70      0.91 o 
  -1   3   1       32.68       27.89      0.88 o 
   0   3   1        3.52        1.88      0.99 o 
   1   3   1       74.50       68.35      1.85 o 
   2   3   1       12.57       13.42      0.63 o 
   3   3   1       29.71       26.80      1.81 o 
   4   3   1       25.50       17.12      5.77 o 
   5   3   1        3.29        2.44      0.82 o 
   6   3   1      134.85      121.84     11.18 o 
   7   3   1       30.14       28.14      3.68 o 
   8   3   1       14.92       10.25      2.07 o 
   9   3   1       21.64       20.36      1.99 o 
  10   3   1        7.37        7.75      1.42 o 
  11   3   1        1.37        1.22      0.84 o 
  12   3   1        0.65        2.20      0.92 o 
 -11   4   1        0.33        0.34      0.73 o 
 -10   4   1        7.60        6.78      1.29 o 
  -9   4   1        7.24        8.28      1.36 o 
  -8   4   1        7.91        8.14      1.14 o 
  -7   4   1       29.06       27.57      2.76 o 
  -6   4   1        4.22        4.09      0.82 o 
  -5   4   1      137.46      120.01      8.89 o 
  -4   4   1       90.08       79.81      2.97 o 
  -3   4   1       44.51       43.54      2.44 o 
  -2   4   1       52.17       50.94      1.92 o 
  -1   4   1      103.72       99.42      1.83 o 
   0   4   1       15.30       14.39      1.08 o 
   1   4   1        0.87        0.66      0.29 o 
   2   4   1       10.74        9.20      0.88 o 
   3   4   1       19.05       10.19      5.72 o 
   4   4   1       10.87        9.01      1.41 o 
   5   4   1        8.88        8.06      0.87 o 
   6   4   1        7.27        8.06      0.94 o 
   7   4   1       16.16       14.71      1.82 o 
   8   4   1        2.84        2.90      0.99 o 
   9   4   1        0.64        1.64      0.86 o 
  10   4   1        3.28        3.13      1.00 o 
  11   4   1        0.08        1.09      1.07 o 
 -10   5   1        0.13        0.32      0.74 o 
  -9   5   1        0.07       -0.03      0.68 o 
  -8   5   1        1.60        1.01      0.69 o 
  -7   5   1        0.82       -0.12      0.53 o 
  -6   5   1        0.24       -0.07      0.53 o 
  -5   5   1       19.59       19.42      1.82 o 
  -4   5   1        6.15        6.63      1.16 o 
  -3   5   1       74.63       51.43     21.54 o 
  -2   5   1       13.26       13.38      1.13 o 
  -1   5   1       18.42       16.81      1.17 o 
   0   5   1       26.86       25.10      1.17 o 
   1   5   1       48.13       46.23      2.08 o 
   2   5   1       17.77       17.97      1.58 o 
   3   5   1       28.24       18.10     10.28 o 
   4   5   1       49.52       45.12      1.76 o 
   5   5   1        5.33        4.67      0.95 o 
   6   5   1        0.23        0.23      0.52 o 
   7   5   1        0.04        0.68      0.75 o 
   8   5   1        1.08        1.60      0.85 o 
   9   5   1        1.59        4.06      1.19 o 
  -8   6   1        2.89        2.64      0.96 o 
  -7   6   1        0.20        0.74      0.70 o 
  -6   6   1        4.40        4.75      1.05 o 
  -5   6   1        1.36        2.02      1.16 o 
  -4   6   1        4.30        6.20      1.46 o 
  -3   6   1        1.34        2.53      1.22 o 
  -2   6   1        2.58        2.88      1.50 o 
  -1   6   1       12.47       14.92      2.04 o 
   0   6   1        7.21        6.32      2.30 o 
   1   6   1        7.87       12.33      1.51 o 
   2   6   1        9.22        9.36      1.40 o 
   3   6   1        3.11        3.51      0.85 o 
   4   6   1       12.82       16.42      1.60 o 
   5   6   1        1.81        2.38      0.88 o 
   6   6   1        3.96        5.44      1.09 o 
   7   6   1        1.63        2.77      1.06 o 
  -4   7   1        1.35        0.86      1.09 o 
  -3   7   1        0.05       -0.05      0.99 o 
  -2   7   1        1.47        2.10      1.15 o 
  -1   7   1        0.08       -0.30      1.07 o 
   3   7   1        3.74        4.57      1.27 o 
 -13   0   2        0.26        1.71      1.63 o 
 -12   0   2        0.06       -0.20      0.92 o 
 -11   0   2        0.87        1.31      0.83 o 
 -10   0   2       28.25       30.62      6.92 o 
  -9   0   2       11.60       10.87      1.16 o 
  -8   0   2       47.03       49.54      4.01 o 
  -7   0   2       61.26       52.65      6.58 o 
  -6   0   2        0.07        0.20      0.22 o 
  -5   0   2      107.44      103.73      2.44 o 
  -4   0   2       93.68       86.64      2.44 o 
  -3   0   2      510.53      539.10     26.40 o 
  -2   0   2      381.56      391.05     37.72 o 
  -1   0   2      810.89      799.24     77.40 o 
   0   0   2      338.48      474.48      4.93 o 
   1   0   2       40.38       54.92     12.81 o 
   2   0   2     1161.69     1249.46    311.13 o 
   3   0   2       28.98       28.91      8.52 o 
   4   0   2       25.72       26.22      3.64 o 
   5   0   2        0.17        0.16      0.29 o 
   6   0   2       34.29       31.58      7.45 o 
   7   0   2        1.21        1.93      0.84 o 
   8   0   2       15.90       16.47      4.65 o 
   9   0   2       14.44       14.17      3.15 o 
  10   0   2        9.88        8.88      2.14 o 
  11   0   2        2.83        4.71      1.84 o 
  12   0   2        0.79        2.78      1.67 o 
 -13   1   2        3.65        6.17      2.23 o 
 -12   1   2        4.71        5.54      2.51 o 
 -11   1   2        5.97        5.66      0.92 o 
 -10   1   2       43.68       43.61      3.24 o 
  -9   1   2       38.54       42.12      4.07 o 
  -8   1   2       12.06       12.70      0.86 o 
  -7   1   2      159.81      175.55     13.76 o 
  -6   1   2      152.85      171.94      9.91 o 
  -5   1   2      377.22      435.10     22.75 o 
  -4   1   2      205.98      245.49     19.62 o 
  -3   1   2      238.84      252.63     18.23 o 
  -2   1   2     1523.06     1549.42     76.30 o 
  -1   1   2     1123.90     1193.80     50.51 o 
   0   1   2      152.83      144.83      9.29 o 
   1   1   2     1853.62     2036.36    160.61 o 
   2   1   2     2741.18     2879.56    235.19 o 
   3   1   2      244.44      267.85     25.21 o 
   4   1   2       72.40       78.02      7.65 o 
   5   1   2      139.43      134.78     11.30 o 
   6   1   2       31.14       34.33      3.13 o 
   7   1   2        1.73        1.68      0.42 o 
   8   1   2       49.69       43.84      4.53 o 
   9   1   2       16.22       19.91      2.13 o 
  10   1   2        7.82       10.28      1.24 o 
  11   1   2        1.11        2.46      0.87 o 
  12   1   2        2.43        2.79      0.99 o 
 -13   2   2       13.08       14.20      2.36 o 
 -12   2   2        9.71       12.14      1.71 o 
 -11   2   2        3.00        3.24      0.99 o 
 -10   2   2        3.90        4.16      1.16 o 
  -9   2   2       32.65       30.03      2.66 o 
  -8   2   2        1.08        1.87      0.44 o 
  -7   2   2       22.67       21.61      1.14 o 
  -6   2   2       23.50       25.91      1.38 o 
  -5   2   2      259.43      260.35     13.94 o 
  -4   2   2       79.99       75.25      3.21 o 
  -3   2   2      433.81      408.18     11.54 o 
  -2   2   2      161.16      117.65     20.73 o 
  -1   2   2      518.52      487.08      9.07 o 
   0   2   2      297.27      305.11     11.34 o 
   1   2   2      341.21      361.83     15.62 o 
   2   2   2      161.78      151.72      9.48 o 
   3   2   2      588.41      624.99     38.81 o 
   4   2   2      150.72      135.95      9.32 o 
   5   2   2      132.57      135.67     11.10 o 
   6   2   2       96.63       93.56      8.42 o 
   7   2   2       29.91       28.81      2.16 o 
   8   2   2       25.29       23.30      1.82 o 
   9   2   2        4.78        6.08      1.00 o 
  10   2   2        2.89        3.13      1.00 o 
  11   2   2        3.07        3.11      0.84 o 
  12   2   2        2.12        4.28      1.15 o 
 -12   3   2        4.96        5.41      1.18 o 
 -11   3   2       11.60       12.04      1.72 o 
 -10   3   2        2.57        2.49      0.87 o 
  -9   3   2       18.33       16.92      1.73 o 
  -8   3   2       10.31       10.08      1.16 o 
  -7   3   2        0.13        0.49      0.40 o 
  -6   3   2       30.90       27.91      1.86 o 
  -5   3   2       23.93       20.86      0.96 o 
  -4   3   2      135.15      115.63      5.40 o 
  -3   3   2       50.97       49.28      1.63 o 
  -2   3   2        8.25        8.05      0.55 o 
  -1   3   2      199.89      194.66      3.41 o 
   0   3   2       35.99       35.75      0.99 o 
   1   3   2       96.31       98.10      5.57 o 
   2   3   2       74.84       72.19      2.93 o 
   3   3   2       12.79       14.01      1.02 o 
   4   3   2       21.45       22.09      1.04 o 
   5   3   2       40.75       38.87      4.28 o 
   6   3   2       49.19       44.12      3.77 o 
   7   3   2       35.43       34.39      2.60 o 
   8   3   2        2.33        2.38      0.68 o 
   9   3   2        1.38        2.08      0.72 o 
  10   3   2        5.63        4.82      1.17 o 
  11   3   2        0.61        1.86      0.93 o 
 -11   4   2        0.11        2.01      0.89 o 
 -10   4   2        2.48        2.58      0.87 o 
  -9   4   2        3.31        3.77      0.89 o 
  -8   4   2        7.46        8.47      1.13 o 
  -7   4   2        5.18        5.61      0.93 o 
  -6   4   2       40.36       37.49      3.29 o 
  -5   4   2      111.81       97.74      3.10 o 
  -4   4   2        6.51        7.05      0.79 o 
  -3   4   2       62.81       39.87      9.52 o 
  -2   4   2       13.68       12.19      0.70 o 
  -1   4   2        9.15        9.29      0.70 o 
   0   4   2        1.01        0.93      0.34 o 
   1   4   2        3.94        4.60      0.65 o 
   2   4   2        3.69        3.78      0.55 o 
   3   4   2       80.02       74.83      4.55 o 
   4   4   2       78.74       78.36      4.52 o 
   5   4   2       16.59       17.63      1.59 o 
   6   4   2        4.97        6.06      0.95 o 
   7   4   2        0.24        0.07      0.49 o 
   8   4   2        4.41        4.59      1.13 o 
   9   4   2        0.15        0.87      0.77 o 
  10   4   2        0.22        1.74      0.94 o 
 -10   5   2        2.40        3.33      1.03 o 
  -9   5   2        2.68        2.38      0.78 o 
  -8   5   2        0.15        0.34      0.60 o 
  -7   5   2        5.56        5.18      1.00 o 
  -6   5   2       17.10       18.57      1.86 o 
  -5   5   2       46.76       42.41      2.29 o 
  -4   5   2       36.51       32.80      1.94 o 
  -3   5   2        1.99        1.96      0.68 o 
  -2   5   2       22.62       22.31      2.04 o 
  -1   5   2        0.81        0.76      0.38 o 
   0   5   2       17.02       16.14      1.95 o 
   1   5   2        1.70        2.41      0.61 o 
   2   5   2        5.28        5.26      0.75 o 
   3   5   2        2.35        3.26      0.66 o 
   4   5   2       11.89       13.50      1.19 o 
   5   5   2        1.70        1.49      0.56 o 
   6   5   2        0.73        1.26      0.75 o 
   7   5   2        1.08        1.62      0.87 o 
   8   5   2        0.26        0.80      0.79 o 
   9   5   2        2.06        3.55      1.13 o 
  -8   6   2        0.04        0.22      0.73 o 
  -7   6   2        1.16        1.11      0.80 o 
  -6   6   2        1.11        2.11      1.16 o 
  -5   6   2        0.47        0.75      1.43 o 
  -4   6   2        1.05        1.50      0.93 o 
  -3   6   2        1.13        1.37      0.94 o 
  -2   6   2        4.16        3.74      1.16 o 
  -1   6   2        8.46        9.24      1.69 o 
   0   6   2       11.98       11.14      1.84 o 
   1   6   2        1.91        2.57      0.88 o 
   2   6   2        4.35        5.45      0.85 o 
   3   6   2        5.27        7.91      1.14 o 
   4   6   2        1.19        2.14      0.77 o 
   5   6   2        2.71        3.77      0.97 o 
   6   6   2        0.88        2.67      1.06 o 
  -4   7   2        1.62        1.01      0.95 o 
  -3   7   2        0.79        1.61      1.14 o 
  -2   7   2        0.76        1.65      1.43 o 
  -1   7   2        1.00        2.36      1.54 o 
   0   7   2        0.11        0.99      1.24 o 
   3   7   2        0.37        1.41      1.84 o 
 -14   0   3        0.58       -0.30      1.67 o 
 -13   0   3        1.08       -0.43      1.50 o 
 -12   0   3        1.93        2.10      1.54 o 
 -11   0   3        0.03       -0.53      0.57 o 
 -10   0   3       74.74       55.94      4.24 o 
  -9   0   3       98.87      101.94     13.36 o 
  -8   0   3        3.50        4.42      0.71 o 
  -7   0   3       87.50       97.10      7.95 o 
  -6   0   3       10.25       10.11      1.18 o 
  -5   0   3       45.40       49.62      2.56 o 
  -4   0   3       39.55       37.56      1.89 o 
  -3   0   3        1.14        0.84      0.26 o 
  -2   0   3        1.10        0.77      0.22 o 
  -1   0   3     6402.72     6682.58    161.21 o 
   0   0   3      205.04      265.10      4.28 o 
   1   0   3        1.79        2.19      0.39 o 
   2   0   3        8.74       11.36      2.74 o 
   3   0   3        0.15        0.40      0.26 o 
   4   0   3       34.57       36.48      8.18 o 
   5   0   3       29.17       30.84      4.65 o 
   6   0   3        6.28        5.00      0.97 o 
   7   0   3      112.26      111.90     29.36 o 
   8   0   3       49.35       45.83      9.19 o 
   9   0   3        4.43        2.60      1.00 o 
  10   0   3       18.33       15.03      3.08 o 
  11   0   3        3.02        4.15      1.93 o 
  12   0   3        3.91        6.64      2.10 o 
 -14   1   3        0.64        0.64      1.88 o 
 -13   1   3        3.38        3.24      1.39 o 
 -12   1   3        1.00        0.48      0.79 o 
 -11   1   3        1.74        2.13      0.67 o 
 -10   1   3        2.18        1.55      1.00 o 
  -9   1   3       17.23       16.69      2.41 o 
  -8   1   3       51.00       49.63      5.62 o 
  -7   1   3       25.06       29.26      1.96 o 
  -6   1   3      196.70      221.74     13.29 o 
  -5   1   3       23.13       24.34      2.05 o 
  -4   1   3      338.29      423.57     40.17 o 
  -3   1   3      261.50      272.68     21.31 o 
  -2   1   3     1472.49     1421.19     76.98 o 
  -1   1   3     2910.15     3150.86    306.50 o 
   0   1   3      155.29      187.74     10.79 o 
   1   1   3      133.28      150.60     11.37 o 
   2   1   3       87.85       96.82      8.81 o 
   3   1   3       54.66       60.62      5.24 o 
   4   1   3       59.03       62.10      6.50 o 
   5   1   3       49.04       48.03      4.09 o 
   6   1   3       26.50       25.11      2.03 o 
   7   1   3       31.34       30.80      3.44 o 
   8   1   3        7.13        8.16      1.02 o 
   9   1   3       40.62       43.14      5.26 o 
  10   1   3        7.56       10.56      1.47 o 
  11   1   3        3.94        3.09      1.02 o 
  12   1   3        1.66        0.97      1.00 o 
 -13   2   3        1.62        0.15      1.01 o 
 -12   2   3        7.38        7.87      1.37 o 
 -11   2   3       16.15       15.66      2.69 o 
 -10   2   3        2.94        2.37      0.66 o 
  -9   2   3        1.45        1.40      0.65 o 
  -8   2   3        4.89        4.58      0.63 o 
  -7   2   3       15.76       14.63      1.01 o 
  -6   2   3       47.60       45.79      2.09 o 
  -5   2   3       86.09       89.54      3.82 o 
  -4   2   3      456.61      460.99     20.36 o 
  -3   2   3      114.23      119.65      6.48 o 
  -2   2   3      239.29      250.83     10.52 o 
  -1   2   3       94.24       89.55      3.38 o 
   0   2   3      145.72      164.72      9.56 o 
   1   2   3      532.29      591.84     49.81 o 
   2   2   3      257.75      285.22     29.66 o 
   3   2   3      716.72      789.23     64.99 o 
   4   2   3       59.90       51.08      4.37 o 
   5   2   3       15.00       13.98      1.09 o 
   6   2   3        1.68        1.99      0.54 o 
   7   2   3       47.64       46.19      2.51 o 
   8   2   3       21.25       21.66      1.56 o 
   9   2   3       14.69       15.08      1.58 o 
  10   2   3        1.85        2.47      0.80 o 
  11   2   3        2.49        4.54      0.97 o 
 -13   3   3        0.21        0.41      0.78 o 
 -12   3   3        3.49        1.89      0.92 o 
 -11   3   3        2.25        2.46      0.89 o 
 -10   3   3        5.83        7.66      1.29 o 
  -9   3   3        5.29        4.14      0.83 o 
  -8   3   3        5.55        4.63      0.81 o 
  -7   3   3       53.36       54.36      2.46 o 
  -6   3   3        9.25        8.67      1.00 o 
  -5   3   3       28.77       27.72      2.29 o 
  -4   3   3       12.05       12.08      0.86 o 
  -3   3   3      146.57      122.82     21.74 o 
  -2   3   3      316.14      326.47      8.14 o 
  -1   3   3       70.95       72.17      2.74 o 
   0   3   3      410.07      442.93     20.03 o 
   1   3   3       30.76       35.16      2.33 o 
   2   3   3       32.44       35.73      1.40 o 
   3   3   3      254.28      242.91     21.03 o 
   4   3   3        4.96        5.66      0.77 o 
   5   3   3      156.76      143.48     10.97 o 
   6   3   3        2.51        2.75      0.72 o 
   7   3   3        9.65       10.61      1.23 o 
   8   3   3        1.35        1.54      0.66 o 
   9   3   3        0.49        1.75      0.74 o 
  10   3   3        0.02        0.78      0.62 o 
  11   3   3        0.26        1.98      0.92 o 
 -12   4   3        0.47        0.60      0.80 o 
 -11   4   3        0.53        1.04      0.74 o 
 -10   4   3        0.57        0.41      0.61 o 
  -9   4   3        1.83        2.00      0.67 o 
  -8   4   3       11.65       12.13      1.32 o 
  -7   4   3       12.77       11.54      1.76 o 
  -6   4   3       11.15       11.58      1.37 o 
  -5   4   3       29.63       28.73      1.90 o 
  -4   4   3       30.74       29.79      1.51 o 
  -3   4   3       50.88       48.45      2.65 o 
  -2   4   3        0.39        0.61      0.28 o 
  -1   4   3       16.54       18.03      0.85 o 
   0   4   3        0.84        0.75      0.35 o 
   1   4   3       12.89       13.37      0.91 o 
   2   4   3        4.57        5.14      0.67 o 
   3   4   3       73.39       72.48      3.50 o 
   4   4   3        5.47        5.37      0.86 o 
   5   4   3        3.38        3.72      0.81 o 
   6   4   3        2.88        2.00      0.64 o 
   7   4   3        4.58        4.12      1.13 o 
   8   4   3        0.63        1.38      0.75 o 
   9   4   3        1.27        1.66      0.92 o 
  10   4   3        0.27        0.42      0.82 o 
 -10   5   3        0.14        0.62      0.67 o 
  -9   5   3        0.73        1.48      0.67 o 
  -8   5   3        1.74        1.86      0.75 o 
  -7   5   3        1.11        1.66      0.97 o 
  -6   5   3        0.59        0.33      0.62 o 
  -5   5   3       10.86       10.96      1.40 o 
  -4   5   3        1.30        1.30      0.64 o 
  -3   5   3        7.35        6.33      1.33 o 
  -2   5   3        9.98       10.11      1.25 o 
  -1   5   3        4.99        4.95      1.10 o 
   0   5   3        6.07        6.93      0.87 o 
   1   5   3        0.16        0.49      0.37 o 
   2   5   3        3.08        3.61      0.68 o 
   3   5   3       24.86       26.91      1.74 o 
   4   5   3       20.24       17.65      1.52 o 
   5   5   3        0.45       -0.02      0.56 o 
   6   5   3        2.40        2.69      0.81 o 
   7   5   3        0.12        0.15      0.70 o 
   8   5   3        0.87        0.89      0.88 o 
  -8   6   3        1.27        1.03      0.79 o 
  -7   6   3        6.26        7.62      1.29 o 
  -6   6   3       10.30       11.42      2.08 o 
  -5   6   3        1.11        1.53      0.97 o 
  -4   6   3        0.03        0.19      0.71 o 
  -3   6   3        3.10        0.93      0.92 o 
  -2   6   3        6.93        7.49      1.59 o 
  -1   6   3        2.13        2.85      1.39 o 
   0   6   3        1.09        1.88      1.20 o 
   1   6   3        1.47        2.63      1.07 o 
   2   6   3        4.58        6.29      0.91 o 
   3   6   3        3.98        5.03      0.87 o 
   4   6   3        1.26        0.86      0.94 o 
   5   6   3        0.87        1.57      0.86 o 
   6   6   3        0.53        0.84      0.95 o 
  -4   7   3        0.82        2.62      1.23 o 
  -3   7   3        4.20        7.17      1.74 o 
  -2   7   3        1.93        1.62      1.09 o 
  -1   7   3        1.32        0.91      1.07 o 
   0   7   3        0.40        1.24      1.29 o 
   1   7   3        0.43       -0.39      0.99 o 
 -14   0   4        1.42        1.16      1.80 o 
 -13   0   4        4.08        3.04      1.80 o 
 -12   0   4        0.56        2.18      1.54 o 
 -11   0   4        0.58        0.99      1.20 o 
 -10   0   4        4.48        4.70      1.12 o 
  -9   0   4       18.83       19.24      1.66 o 
  -8   0   4      126.53      129.46     13.22 o 
  -7   0   4        4.34        3.73      0.59 o 
  -6   0   4      108.37      112.98      8.78 o 
  -5   0   4      157.80      142.57      6.30 o 
  -4   0   4       34.79       29.50      1.19 o 
  -3   0   4        4.92        4.82      1.09 o 
  -2   0   4      520.87      559.60     63.89 o 
  -1   0   4     1401.73     1473.55      7.95 o 
   0   0   4      480.48      603.11      7.50 o 
   1   0   4      256.66      318.99      6.08 o 
   2   0   4       92.77       80.06     15.61 o 
   3   0   4        2.89        3.50      1.11 o 
   4   0   4      108.83      104.77     24.24 o 
   5   0   4        2.71        3.95      1.52 o 
   6   0   4        1.31        3.06      0.79 o 
   7   0   4       97.92       91.94     22.83 o 
   8   0   4       13.06       13.62      2.59 o 
   9   0   4       20.76       23.26      3.51 o 
  10   0   4        4.11        6.13      2.06 o 
  11   0   4        8.83       10.58      2.87 o 
 -14   1   4        0.12       -2.01      1.50 o 
 -13   1   4        0.39        0.92      1.18 o 
 -12   1   4       14.30       14.20      1.68 o 
 -11   1   4       25.37       26.98      2.64 o 
 -10   1   4       88.12       83.57      4.72 o 
  -9   1   4       25.54       21.95      2.81 o 
  -8   1   4       10.01        9.96      2.04 o 
  -7   1   4       51.27       57.21      3.61 o 
  -6   1   4       64.71       68.33      6.35 o 
  -5   1   4      118.88      138.46     10.37 o 
  -4   1   4      164.28      159.99     12.51 o 
  -3   1   4       43.70       44.35      2.88 o 
  -2   1   4     1457.12     1590.73    116.51 o 
  -1   1   4       87.82       98.50      9.45 o 
   0   1   4      218.04      247.26     25.37 o 
   1   1   4      310.67      348.56     29.08 o 
   2   1   4       43.42       47.42      4.66 o 
   3   1   4      144.17      148.62     14.17 o 
   4   1   4       54.77       59.23      5.70 o 
   5   1   4       25.88       24.32      1.97 o 
   6   1   4        2.69        2.68      0.70 o 
   7   1   4       20.47       23.22      3.52 o 
   8   1   4        3.56        4.27      0.96 o 
   9   1   4       10.70       12.35      2.58 o 
  10   1   4       11.45       11.71      1.76 o 
  11   1   4        0.77        0.26      0.91 o 
 -13   2   4        1.50        1.36      1.09 o 
 -12   2   4        5.16        5.95      1.24 o 
 -11   2   4        9.69       10.40      1.21 o 
 -10   2   4        2.36        1.80      0.69 o 
  -9   2   4       14.31       14.81      1.11 o 
  -8   2   4        7.67        7.78      0.80 o 
  -7   2   4       10.74       11.52      0.87 o 
  -6   2   4       86.92       88.42      4.65 o 
  -5   2   4        5.47        6.27      0.41 o 
  -4   2   4       39.13       40.19      3.12 o 
  -3   2   4      175.32      166.99     16.47 o 
  -2   2   4       85.93      102.54      8.22 o 
  -1   2   4       24.92       25.91      1.70 o 
   0   2   4      545.60      671.14     48.35 o 
   1   2   4       41.77       44.13      3.55 o 
   2   2   4       28.87       24.92      2.50 o 
   3   2   4        5.18        4.16      0.59 o 
   4   2   4       77.02       73.76      4.96 o 
   5   2   4       11.08       11.18      1.23 o 
   6   2   4       30.16       31.35      2.49 o 
   7   2   4       14.02       14.73      1.36 o 
   8   2   4       14.42       15.51      1.45 o 
   9   2   4        3.91        4.53      0.89 o 
  10   2   4        3.48        3.57      0.95 o 
  11   2   4        2.07        4.18      1.13 o 
 -13   3   4        0.45        1.12      0.92 o 
 -12   3   4        0.24        0.39      0.77 o 
 -11   3   4        1.11        0.74      0.73 o 
 -10   3   4        1.56        2.65      0.75 o 
  -9   3   4        6.90        6.56      1.00 o 
  -8   3   4        3.57        4.02      0.62 o 
  -7   3   4       48.23       46.37      1.78 o 
  -6   3   4       60.16       51.93      2.79 o 
  -5   3   4       13.01       11.91      0.98 o 
  -4   3   4       89.21       90.21      5.78 o 
  -3   3   4      127.76      136.63      7.59 o 
  -2   3   4       56.04       63.62      3.30 o 
  -1   3   4       73.36       82.33      4.02 o 
   0   3   4       54.49       63.36      4.77 o 
   1   3   4        2.00        2.32      0.46 o 
   2   3   4       10.37        8.58      0.85 o 
   3   3   4        2.11        2.17      0.52 o 
   4   3   4       41.36       39.05      4.20 o 
   5   3   4       33.92       34.44      3.54 o 
   6   3   4        4.32        5.45      0.87 o 
   7   3   4        6.42        5.27      1.16 o 
   8   3   4        0.79        1.48      0.65 o 
   9   3   4        3.43        3.94      0.96 o 
  10   3   4        0.30        1.22      0.80 o 
 -12   4   4        0.23       -0.11      0.71 o 
 -11   4   4        0.17        0.80      0.74 o 
 -10   4   4        3.26        2.62      0.78 o 
  -9   4   4        0.86        1.40      0.66 o 
  -8   4   4        0.53        0.84      0.55 o 
  -7   4   4       10.86        9.52      1.56 o 
  -6   4   4        4.15        5.16      0.79 o 
  -5   4   4        5.10        5.78      0.79 o 
  -4   4   4        4.75        4.24      0.98 o 
  -3   4   4       11.16       14.18      1.19 o 
  -2   4   4        3.94        4.04      0.59 o 
  -1   4   4       13.76       14.82      0.83 o 
   0   4   4       12.01       15.66      1.38 o 
   1   4   4       17.52       15.79      0.99 o 
   2   4   4        2.89        3.14      0.63 o 
   3   4   4       52.61       51.24      3.72 o 
   4   4   4       23.80       24.73      1.51 o 
   5   4   4        5.68        5.97      0.97 o 
   6   4   4       15.30       15.12      1.49 o 
   7   4   4        5.40        4.40      0.96 o 
   8   4   4        2.19        1.93      0.82 o 
   9   4   4        0.15       -0.10      0.80 o 
 -10   5   4        1.10        2.28      0.79 o 
  -9   5   4        1.18        1.79      0.67 o 
  -8   5   4        3.35        3.74      1.01 o 
  -7   5   4        5.10        5.53      1.20 o 
  -6   5   4       19.80       19.25      1.85 o 
  -5   5   4       20.56        9.69      6.16 o 
  -4   5   4        2.71        3.88      1.04 o 
  -3   5   4        1.40        1.87      1.22 o 
  -2   5   4        1.60        1.64      0.81 o 
  -1   5   4        2.62        2.80      0.90 o 
   0   5   4        2.23        2.83      0.76 o 
   1   5   4        8.21       10.31      0.99 o 
   2   5   4        2.23        2.45      0.63 o 
   3   5   4        2.09        2.41      0.73 o 
   4   5   4        1.69        2.30      0.73 o 
   5   5   4        3.27        2.64      0.82 o 
   6   5   4        1.27        1.94      0.80 o 
   7   5   4        2.77        3.58      1.14 o 
   8   5   4        1.50        1.96      1.05 o 
  -8   6   4        2.39        4.00      1.22 o 
  -7   6   4        0.58        1.73      1.09 o 
  -6   6   4        0.40        0.19      0.92 o 
  -5   6   4        0.30        0.63      0.87 o 
  -4   6   4        1.25        1.32      0.98 o 
  -3   6   4        0.20       -0.11      0.68 o 
  -2   6   4        4.08        4.50      1.28 o 
  -1   6   4        0.85        0.69      1.03 o 
   0   6   4        1.26        0.76      0.84 o 
   1   6   4        1.80        2.65      1.05 o 
   2   6   4        0.72        1.69      0.83 o 
   3   6   4        2.98        2.66      0.84 o 
   4   6   4        3.24        4.73      1.04 o 
   5   6   4        1.17        1.66      0.96 o 
  -3   7   4        0.69        1.64      1.17 o 
  -2   7   4        0.28        1.56      1.04 o 
  -1   7   4        0.03        1.49      1.05 o 
   0   7   4        2.02        2.91      1.58 o 
   1   7   4        1.99        4.50      1.84 o 
 -14   0   5        0.50        0.39      1.71 o 
 -13   0   5        0.49        0.90      1.54 o 
 -12   0   5        6.36        6.55      2.23 o 
 -11   0   5       14.76       10.28      2.44 o 
 -10   0   5       34.30       26.86      3.08 o 
  -9   0   5       47.53       50.80      8.16 o 
  -8   0   5       11.36       13.93      1.01 o 
  -7   0   5      102.29      102.00      6.90 o 
  -6   0   5        2.64        2.54      0.38 o 
  -5   0   5        2.80        2.67      0.52 o 
  -4   0   5      133.54      111.89      9.47 o 
  -3   0   5       22.66       23.45      1.99 o 
  -2   0   5      373.59      379.98     37.20 o 
  -1   0   5     1039.41     1171.45     17.37 o 
   0   0   5       57.56       49.26      2.40 o 
   1   0   5      489.42      620.80      9.34 o 
   2   0   5        1.47        1.13      0.43 o 
   3   0   5      145.44      155.48     26.84 o 
   4   0   5       28.22       31.35      6.38 o 
   5   0   5       38.42       35.09      6.98 o 
   6   0   5       13.48       13.43      1.55 o 
   7   0   5        1.05        1.38      0.78 o 
   8   0   5        1.69        3.34      1.63 o 
   9   0   5        3.74        3.34      1.63 o 
  10   0   5       10.71       13.66      3.13 o 
  11   0   5        7.66        7.28      2.36 o 
 -14   1   5        0.22       -0.13      1.21 o 
 -13   1   5        5.78        7.08      1.68 o 
 -12   1   5        0.30        0.10      0.72 o 
 -11   1   5       15.08       13.97      1.52 o 
 -10   1   5        8.58        7.78      0.93 o 
  -9   1   5        0.02       -0.02      0.32 o 
  -8   1   5       13.06        9.67      1.51 o 
  -7   1   5       31.18       34.62      4.83 o 
  -6   1   5       13.02       14.89      1.89 o 
  -5   1   5      100.04      126.71     13.50 o 
  -4   1   5      127.23      119.84      9.27 o 
  -3   1   5      148.50      149.26     11.65 o 
  -2   1   5      234.23      254.13     23.41 o 
  -1   1   5       76.47       99.62      9.53 o 
   0   1   5       52.54       53.56      5.09 o 
   1   1   5      217.34      243.57     18.61 o 
   2   1   5        1.32        0.95      0.29 o 
   3   1   5        7.23        7.03      0.65 o 
   4   1   5       15.10       15.94      1.71 o 
   5   1   5       34.69       32.62      4.18 o 
   6   1   5       26.01       25.37      2.13 o 
   7   1   5       34.74       31.52      2.49 o 
   8   1   5       13.21       14.44      2.15 o 
   9   1   5       15.55       18.25      2.23 o 
  10   1   5        1.48        1.43      0.84 o 
  11   1   5        4.28        6.38      2.51 o 
 -13   2   5        1.63        3.95      1.44 o 
 -12   2   5        9.90        6.92      1.33 o 
 -11   2   5        1.49        2.05      0.72 o 
 -10   2   5        8.96       10.70      1.04 o 
  -9   2   5        2.64        2.14      0.51 o 
  -8   2   5       16.15       14.11      1.02 o 
  -7   2   5       17.15       17.02      1.08 o 
  -6   2   5       36.05       37.89      2.08 o 
  -5   2   5       22.64       20.81      1.19 o 
  -4   2   5      181.39      208.97     14.11 o 
  -3   2   5      135.97      115.44     13.04 o 
  -2   2   5      349.88      418.14     54.54 o 
  -1   2   5      213.92      249.36     21.84 o 
   0   2   5      102.63      120.75     10.51 o 
   1   2   5       32.34       32.80      2.35 o 
   2   2   5      210.38      234.77     25.70 o 
   3   2   5        9.24        9.74      1.00 o 
   4   2   5       32.13       36.07      3.16 o 
   5   2   5        1.07        1.98      0.57 o 
   6   2   5       27.29       25.62      2.08 o 
   7   2   5       20.10       21.18      1.62 o 
   8   2   5        3.25        5.05      0.94 o 
   9   2   5        7.23        7.68      1.39 o 
  10   2   5        0.44        0.54      0.76 o 
 -13   3   5        0.65        0.45      1.14 o 
 -12   3   5        8.64        9.81      1.60 o 
 -11   3   5        1.25        1.53      0.79 o 
 -10   3   5        2.87        3.97      0.82 o 
  -9   3   5        7.84        6.30      0.86 o 
  -8   3   5        3.90        4.53      0.77 o 
  -7   3   5       21.68       21.68      1.30 o 
  -6   3   5       13.49       14.38      1.13 o 
  -5   3   5       10.03       11.02      1.42 o 
  -4   3   5        9.25        3.96      2.97 o 
  -3   3   5       21.10       22.96      1.94 o 
  -2   3   5        0.55        1.00      0.29 o 
  -1   3   5       10.57       11.01      0.65 o 
   0   3   5       23.89       25.99      2.43 o 
   1   3   5      110.07      108.35     14.20 o 
   2   3   5        3.58        3.68      0.63 o 
   3   3   5        1.74        1.76      0.60 o 
   4   3   5       53.20       52.98      5.32 o 
   5   3   5       42.50       39.32      3.78 o 
   6   3   5       13.12       12.09      1.30 o 
   7   3   5       11.05       10.13      1.30 o 
   8   3   5        3.94        3.17      0.92 o 
   9   3   5        1.73        1.88      0.76 o 
  10   3   5        2.78        3.02      0.96 o 
 -12   4   5        0.26        0.46      0.73 o 
 -11   4   5        0.17        0.44      0.61 o 
 -10   4   5        0.60        0.92      0.67 o 
  -9   4   5        1.10        0.74      0.58 o 
  -8   4   5        1.49        1.23      0.67 o 
  -7   4   5        5.17        5.38      1.06 o 
  -6   4   5       42.79       40.46      3.02 o 
  -5   4   5       30.69       31.64      2.34 o 
  -4   4   5        4.37        4.95      0.85 o 
  -3   4   5       19.89       19.08      1.44 o 
  -2   4   5        2.41        3.81      0.95 o 
  -1   4   5       12.38       12.91      0.86 o 
   0   4   5        1.24        1.70      0.51 o 
   1   4   5       15.16       17.43      2.19 o 
   2   4   5        9.47        9.77      1.06 o 
   3   4   5        4.09        3.80      1.01 o 
   4   4   5        3.06        2.90      0.71 o 
   5   4   5       10.33       11.14      1.28 o 
   6   4   5        3.83        3.64      0.85 o 
   7   4   5       13.50       13.00      1.53 o 
   8   4   5        1.83        1.68      0.80 o 
   9   4   5        3.79        3.50      0.91 o 
 -10   5   5        3.17        3.92      0.91 o 
  -9   5   5        1.48        1.23      0.65 o 
  -8   5   5        1.90        1.89      0.85 o 
  -7   5   5        0.96        1.28      0.69 o 
  -6   5   5        1.55        2.00      0.79 o 
  -5   5   5        5.40        5.26      1.23 o 
  -4   5   5        0.82        0.64      0.75 o 
  -3   5   5        2.40        3.59      1.01 o 
  -2   5   5        0.44        0.24      0.59 o 
  -1   5   5        4.81        4.87      1.19 o 
   0   5   5        0.47        0.27      0.56 o 
   1   5   5        1.44        1.47      0.68 o 
   2   5   5        0.20        0.65      0.54 o 
   3   5   5        6.92        7.96      1.16 o 
   4   5   5        6.22        6.56      1.10 o 
   5   5   5        4.44        5.82      1.08 o 
   6   5   5        1.31        2.35      0.84 o 
   7   5   5        0.12        0.94      0.71 o 
  -8   6   5        6.00        6.83      1.70 o 
  -7   6   5        1.89        3.32      1.25 o 
  -6   6   5        5.63        4.35      1.43 o 
  -5   6   5        2.35        1.87      1.05 o 
  -4   6   5        1.90        0.75      0.91 o 
  -3   6   5        4.08        3.83      1.20 o 
  -2   6   5        2.32        2.87      1.46 o 
  -1   6   5        8.36        6.49      3.36 o 
   0   6   5        0.10        0.05      1.20 o 
   1   6   5        5.35        7.32      4.15 o 
   2   6   5        2.38        2.95      1.00 o 
   3   6   5        2.71        2.68      1.00 o 
   4   6   5        1.31        1.97      0.88 o 
   5   6   5        1.40        1.98      0.83 o 
 -14   0   6        0.04       -0.17      1.58 o 
 -13   0   6        0.11        1.71      1.71 o 
 -12   0   6        4.07        4.88      1.97 o 
 -11   0   6        0.51        0.86      1.50 o 
 -10   0   6       27.23       27.89      3.30 o 
  -9   0   6      136.14      122.12      6.00 o 
  -8   0   6       76.31       78.40      4.23 o 
  -7   0   6       30.93       27.50      1.67 o 
  -6   0   6       62.82       57.70      2.07 o 
  -5   0   6       14.46       14.47      1.82 o 
  -4   0   6      258.99      265.50     38.89 o 
  -3   0   6      264.15      272.36     41.53 o 
  -2   0   6      886.43      923.85     67.46 o 
  -1   0   6       11.29       13.00      1.26 o 
   0   0   6       86.57       87.56     20.37 o 
   1   0   6        0.04       -0.07      0.28 o 
   2   0   6       30.67       30.03      9.57 o 
   3   0   6        0.02       -0.51      0.36 o 
   4   0   6       60.65       56.56     12.70 o 
   5   0   6       17.51       16.89      1.80 o 
   6   0   6        5.16        5.24      1.11 o 
   7   0   6       32.06       30.33      6.53 o 
   8   0   6        3.88        4.58      1.84 o 
   9   0   6        0.53       -0.09      1.20 o 
  10   0   6        5.42        6.73      2.27 o 
 -14   1   6        0.40        0.70      1.27 o 
 -13   1   6        0.19        0.67      1.06 o 
 -12   1   6        9.40        8.45      1.97 o 
 -11   1   6        9.18        8.85      1.29 o 
 -10   1   6        9.84       10.76      1.29 o 
  -9   1   6        2.19        1.92      0.45 o 
  -8   1   6        1.52        1.69      0.40 o 
  -7   1   6        2.28        1.37      0.41 o 
  -6   1   6       81.63       76.14      4.14 o 
  -5   1   6        6.86        7.38      0.46 o 
  -4   1   6      321.25      333.30     24.12 o 
  -3   1   6      177.28      168.47     12.08 o 
  -2   1   6      490.33      457.80     69.70 o 
  -1   1   6       86.78       99.76      7.37 o 
   0   1   6      232.21      251.79     17.75 o 
   1   1   6       68.93       70.83      5.61 o 
   2   1   6      156.03      164.40     14.70 o 
   3   1   6       47.20       45.74      3.75 o 
   4   1   6       23.53       25.11      2.41 o 
   5   1   6        2.90        2.32      0.68 o 
   6   1   6       77.71       72.54      8.19 o 
   7   1   6       12.87       11.60      1.44 o 
   8   1   6       12.39       12.73      2.37 o 
   9   1   6       11.18       10.80      1.62 o 
  10   1   6        0.41        1.07      1.04 o 
 -13   2   6        3.34        1.33      1.84 o 
 -12   2   6       14.66       16.98      1.88 o 
 -11   2   6       21.03       21.96      1.64 o 
 -10   2   6        4.08        3.30      0.64 o 
  -9   2   6       17.14       14.88      1.11 o 
  -8   2   6       65.51       61.78      3.49 o 
  -7   2   6        5.36        5.01      0.70 o 
  -6   2   6       35.20       38.90      1.73 o 
  -5   2   6       25.74       28.98      2.29 o 
  -4   2   6      156.90      143.90     10.58 o 
  -3   2   6      304.84      328.96     23.25 o 
  -2   2   6       45.01       49.32      5.14 o 
  -1   2   6       24.64       28.96      3.60 o 
   0   2   6       42.10       40.25      4.53 o 
   1   2   6       35.99       37.85      4.12 o 
   2   2   6       44.95       52.19      7.59 o 
   3   2   6        7.06        7.62      0.88 o 
   4   2   6        0.83        1.39      0.49 o 
   5   2   6        7.09        8.17      1.10 o 
   6   2   6        4.08        2.87      0.85 o 
   7   2   6        7.77        8.35      1.35 o 
   8   2   6       11.80       12.26      2.09 o 
   9   2   6        1.33        2.57      1.01 o 
  10   2   6        0.13        1.11      0.97 o 
 -13   3   6        0.65        1.39      0.81 o 
 -12   3   6        1.32        1.63      0.82 o 
 -11   3   6        0.14        0.43      0.64 o 
 -10   3   6        8.61       10.10      1.08 o 
  -9   3   6        6.82        5.93      0.80 o 
  -8   3   6       34.33       34.03      2.23 o 
  -7   3   6        8.88        8.92      1.17 o 
  -6   3   6        2.92        3.01      0.70 o 
  -5   3   6        4.58        5.58      0.86 o 
  -4   3   6       73.18       71.22      5.16 o 
  -3   3   6        0.88        1.94      0.53 o 
  -2   3   6       12.16       11.25      0.83 o 
  -1   3   6        5.50        5.86      0.66 o 
   0   3   6       11.93       16.11      1.52 o 
   1   3   6       11.72       15.90      1.19 o 
   2   3   6       45.45       47.99      5.48 o 
   3   3   6       19.79       18.73      2.08 o 
   4   3   6       29.13       27.88      1.66 o 
   5   3   6       20.08       19.09      1.55 o 
   6   3   6        2.08        1.74      0.70 o 
   7   3   6        5.26        6.25      1.09 o 
   8   3   6        2.90        3.49      0.95 o 
   9   3   6        0.91        0.84      0.87 o 
 -12   4   6        3.83        4.49      0.97 o 
 -11   4   6        0.41        1.24      0.63 o 
 -10   4   6        0.03        0.03      0.59 o 
  -9   4   6        1.62        1.36      0.76 o 
  -8   4   6        5.54        5.37      1.10 o 
  -7   4   6        8.32        9.14      1.10 o 
  -6   4   6        1.50        1.67      0.58 o 
  -5   4   6        5.72        7.39      1.09 o 
  -4   4   6       32.02       30.93      2.85 o 
  -3   4   6       11.04       14.16      1.99 o 
  -2   4   6       17.80       15.73      1.80 o 
  -1   4   6        3.62        4.70      0.84 o 
   0   4   6       16.06       16.73      2.31 o 
   1   4   6       14.68       13.70      1.21 o 
   2   4   6       11.20       12.17      1.35 o 
   3   4   6        9.33        9.07      1.10 o 
   4   4   6        8.84        8.37      1.13 o 
   5   4   6       20.95       20.86      1.84 o 
   6   4   6        8.55        7.80      1.21 o 
   7   4   6        6.10        6.56      1.19 o 
   8   4   6        1.86        0.70      0.75 o 
 -10   5   6        0.71        1.86      0.75 o 
  -9   5   6        0.43        1.19      0.75 o 
  -8   5   6        2.03        1.85      0.83 o 
  -7   5   6        6.04        8.15      1.38 o 
  -6   5   6        7.84        8.05      1.62 o 
  -5   5   6        2.51        3.33      0.90 o 
  -4   5   6       13.14       13.77      1.91 o 
  -3   5   6        2.28        2.51      1.06 o 
  -2   5   6        1.14        2.10      0.95 o 
  -1   5   6        7.38        6.76      1.41 o 
   0   5   6        7.94        5.83      1.38 o 
   1   5   6        1.94        1.16      0.68 o 
   2   5   6       31.82       34.48      5.74 o 
   3   5   6        0.44        1.02      0.65 o 
   4   5   6        2.21        1.46      0.73 o 
   5   5   6        1.17        1.16      0.73 o 
   6   5   6        1.20        0.62      0.73 o 
  -7   6   6        3.25        4.36      1.40 o 
  -6   6   6        1.12        0.27      0.83 o 
  -5   6   6        2.59        2.59      1.15 o 
  -4   6   6        0.61        0.18      0.78 o 
  -3   6   6        4.60        5.18      2.01 o 
  -2   6   6        2.83        2.78      1.26 o 
  -1   6   6        1.09        0.62      0.98 o 
   0   6   6        3.39        4.22      1.35 o 
   1   6   6        1.33        1.94      1.10 o 
   2   6   6        1.32        1.20      1.56 o 
   3   6   6        0.45        1.12      1.07 o 
   4   6   6        0.72        1.14      1.34 o 
 -14   0   7        0.22        0.60      1.88 o 
 -13   0   7        1.81        2.83      1.80 o 
 -12   0   7        4.08        5.87      2.18 o 
 -11   0   7       32.33       32.17      3.68 o 
 -10   0   7        3.17        2.74      1.54 o 
  -9   0   7       32.26       31.01      3.26 o 
  -8   0   7        0.30        1.41      1.07 o 
  -7   0   7        8.19        8.52      1.80 o 
  -6   0   7       69.34       68.35      3.73 o 
  -5   0   7       20.20       21.21      2.12 o 
  -4   0   7      221.77      230.14     29.83 o 
  -3   0   7       58.26       69.87      5.89 o 
  -2   0   7      317.52      355.55     27.80 o 
  -1   0   7      519.88      593.27      7.13 o 
   0   0   7      344.83      337.85     76.67 o 
   1   0   7        7.96        7.19      6.06 o 
   2   0   7        0.47        0.36      0.41 o 
   3   0   7      138.86      128.24     25.14 o 
   4   0   7        3.14        3.43      0.87 o 
   5   0   7        5.26        5.38      1.35 o 
   6   0   7        0.97        1.28      0.80 o 
   7   0   7        0.41        0.04      0.99 o 
   8   0   7        0.01        0.21      1.24 o 
   9   0   7        1.29        1.50      1.41 o 
  10   0   7        9.45       10.71      2.87 o 
 -14   1   7        0.96        0.20      1.15 o 
 -13   1   7        5.21        2.86      1.38 o 
 -12   1   7        4.89        5.67      1.50 o 
 -11   1   7       28.44       26.14      2.54 o 
 -10   1   7       14.36       16.01      1.28 o 
  -9   1   7       12.42       12.73      0.96 o 
  -8   1   7      100.59       91.21      4.94 o 
  -7   1   7       36.23       34.55      1.72 o 
  -6   1   7       98.47       96.55      6.90 o 
  -5   1   7       98.78       99.02      6.64 o 
  -4   1   7       31.03       27.99      1.43 o 
  -3   1   7      323.15      329.37     19.13 o 
  -2   1   7      441.66      431.78     42.42 o 
  -1   1   7      101.34      105.31      7.90 o 
   0   1   7       91.45      102.00      5.77 o 
   1   1   7       46.10       47.27      3.49 o 
   2   1   7      102.68      106.33      9.26 o 
   3   1   7       47.39       44.27      3.78 o 
   4   1   7       21.40       19.72      1.68 o 
   5   1   7        2.54        2.86      0.78 o 
   6   1   7       11.61       11.74      2.54 o 
   7   1   7        0.63        0.98      0.70 o 
   8   1   7       12.02       13.08      1.69 o 
   9   1   7        0.26        0.59      0.80 o 
  10   1   7        0.87        1.92      1.08 o 
 -13   2   7        0.76        1.26      1.33 o 
 -12   2   7        2.04        3.26      1.06 o 
 -11   2   7        3.58        4.21      0.76 o 
 -10   2   7        1.43        1.35      0.50 o 
  -9   2   7        6.37        7.44      1.09 o 
  -8   2   7        8.53        8.52      0.96 o 
  -7   2   7       29.61       28.07      2.89 o 
  -6   2   7       20.43       19.88      1.29 o 
  -5   2   7       11.27       12.70      1.14 o 
  -4   2   7      243.32      216.36     22.94 o 
  -3   2   7      107.17       98.41      8.31 o 
  -2   2   7        9.55        9.76      0.70 o 
  -1   2   7       33.30       32.09      3.91 o 
   0   2   7       47.86       53.19      5.98 o 
   1   2   7        7.08        6.49      0.85 o 
   2   2   7       25.07       26.21      4.29 o 
   3   2   7       10.18        8.97      1.46 o 
   4   2   7       30.46       31.19      4.96 o 
   5   2   7       23.88       26.54      2.39 o 
   6   2   7       24.31       26.46      2.57 o 
   7   2   7        1.86        2.21      0.87 o 
   8   2   7        4.29        4.22      1.18 o 
   9   2   7        1.38        2.26      1.00 o 
 -13   3   7        2.19        4.05      1.28 o 
 -12   3   7        0.52        1.38      0.70 o 
 -11   3   7        0.59       -0.03      0.54 o 
 -10   3   7        1.62        1.62      0.60 o 
  -9   3   7        1.32        2.12      0.64 o 
  -8   3   7        6.59        5.88      0.93 o 
  -7   3   7       29.47       28.84      1.74 o 
  -6   3   7       12.24       10.73      1.21 o 
  -5   3   7       14.30       11.73      1.52 o 
  -4   3   7       27.87       25.16      1.65 o 
  -3   3   7       10.97       13.17      1.16 o 
  -2   3   7       49.00       41.97      6.30 o 
  -1   3   7        1.11        1.89      0.55 o 
   0   3   7       17.17       21.40      2.39 o 
   1   3   7       94.27       98.48     10.76 o 
   2   3   7        5.22        4.47      0.78 o 
   3   3   7       19.65       20.97      2.23 o 
   4   3   7       10.55       11.27      1.27 o 
   5   3   7        1.92        1.88      0.70 o 
   6   3   7        7.81        8.39      1.18 o 
   7   3   7        0.99        2.30      0.91 o 
   8   3   7        0.16        1.22      0.82 o 
 -12   4   7        0.49       -0.89      0.59 o 
 -11   4   7        1.10        0.96      0.61 o 
 -10   4   7        1.12        1.62      0.66 o 
  -9   4   7        0.64        2.24      0.82 o 
  -8   4   7        1.48        0.81      0.61 o 
  -7   4   7       16.32       17.40      1.48 o 
  -6   4   7       42.60       41.39      4.23 o 
  -5   4   7        1.98        2.24      0.72 o 
  -4   4   7       24.90       25.19      2.21 o 
  -3   4   7        4.59        5.00      1.22 o 
  -2   4   7        0.17        0.45      0.61 o 
  -1   4   7        6.60        8.11      1.38 o 
   0   4   7       11.43       10.34      2.00 o 
   1   4   7        5.61        7.16      0.95 o 
   2   4   7       28.22       24.99      3.31 o 
   3   4   7        3.28        3.02      0.77 o 
   4   4   7        8.87        8.33      1.17 o 
   5   4   7        5.83        5.22      1.08 o 
   6   4   7        3.20        3.59      0.91 o 
   7   4   7        0.04        0.20      0.70 o 
 -10   5   7        0.51        1.17      0.65 o 
  -9   5   7        0.85        2.00      0.86 o 
  -8   5   7        2.96        3.20      1.00 o 
  -7   5   7        9.62       11.01      2.01 o 
  -6   5   7       14.24       15.81      3.66 o 
  -5   5   7       12.52       13.87      2.03 o 
  -4   5   7        5.61        5.99      1.41 o 
  -3   5   7        4.27        4.42      1.24 o 
  -2   5   7        9.71        7.97      1.51 o 
  -1   5   7        4.66        5.27      1.32 o 
   0   5   7        9.29        9.31      1.81 o 
   1   5   7       11.48       11.90      1.55 o 
   2   5   7        2.61        2.86      0.95 o 
   3   5   7        0.70        0.99      0.80 o 
   4   5   7        1.84        2.20      0.77 o 
   5   5   7        1.24        1.97      0.79 o 
   6   5   7        1.01        2.77      0.90 o 
  -7   6   7        0.16       -0.12      0.94 o 
  -6   6   7        0.04       -0.53      0.73 o 
  -5   6   7        0.88        0.93      0.90 o 
  -4   6   7        2.38        3.00      1.54 o 
  -3   6   7        2.90        2.18      1.17 o 
  -2   6   7        1.47        1.80      1.11 o 
  -1   6   7        2.35        1.68      1.20 o 
   0   6   7        2.17        2.52      1.29 o 
   1   6   7        1.34        3.03      1.27 o 
   2   6   7        1.94        1.50      1.12 o 
   3   6   7        0.24        0.01      0.88 o 
 -14   0   8        1.43        2.74      2.14 o 
 -13   0   8        0.53        2.87      1.80 o 
 -12   0   8        6.12        7.50      2.27 o 
 -11   0   8       40.04       30.88      3.77 o 
 -10   0   8       33.22       30.28      3.47 o 
  -9   0   8       23.90       23.43      2.83 o 
  -8   0   8       39.17       36.50      3.34 o 
  -7   0   8       33.20       30.44      1.67 o 
  -6   0   8        1.65        2.64      0.65 o 
  -5   0   8       20.84       20.42      3.41 o 
  -4   0   8       62.87       56.97      8.78 o 
  -3   0   8        0.23        0.21      0.36 o 
  -2   0   8        0.26        0.40      0.64 o 
  -1   0   8       69.16       69.52      2.50 o 
   0   0   8      155.61      132.03     27.48 o 
   1   0   8       70.99       71.71      3.98 o 
   2   0   8       28.38       26.80      3.94 o 
   3   0   8       31.34       30.47      2.57 o 
   4   0   8        4.70        4.83      1.05 o 
   5   0   8       51.83       50.48      4.09 o 
   6   0   8        1.63        2.70      1.54 o 
   7   0   8       19.61       17.56      3.43 o 
   8   0   8       33.08       31.83      3.94 o 
   9   0   8        8.97        8.31      2.70 o 
 -14   1   8        1.79        3.42      1.67 o 
 -13   1   8        1.24        3.24      1.33 o 
 -12   1   8        0.08        0.06      0.94 o 
 -11   1   8        3.74        2.18      1.01 o 
 -10   1   8        8.26        8.57      1.59 o 
  -9   1   8       11.51       10.97      0.91 o 
  -8   1   8       57.29       54.58      2.22 o 
  -7   1   8       70.79       71.31      3.85 o 
  -6   1   8       21.09       23.08      1.34 o 
  -5   1   8       34.23       36.01      2.98 o 
  -4   1   8      118.86      116.01      9.28 o 
  -3   1   8       31.22       29.38      1.39 o 
  -2   1   8      126.66      117.61      8.38 o 
  -1   1   8      137.14      139.41      8.56 o 
   0   1   8       49.98       53.26      4.02 o 
   1   1   8        3.64        3.90      0.59 o 
   2   1   8       64.09       60.71      4.57 o 
   3   1   8        4.13        4.78      0.83 o 
   4   1   8        1.52        1.58      0.65 o 
   5   1   8       37.33       39.81      3.31 o 
   6   1   8        2.65        2.98      0.89 o 
   7   1   8       20.44       19.60      1.97 o 
   8   1   8        0.16       -0.74      0.74 o 
   9   1   8        0.97        1.50      1.04 o 
 -13   2   8        5.25        7.62      1.99 o 
 -12   2   8        0.34        0.71      1.29 o 
 -11   2   8        0.05       -0.05      0.47 o 
 -10   2   8        6.29        7.24      0.88 o 
  -9   2   8       25.63       24.44      1.50 o 
  -8   2   8       31.41       30.68      1.78 o 
  -7   2   8        5.25        5.74      1.06 o 
  -6   2   8       37.64       34.84      3.89 o 
  -5   2   8       15.18       15.69      1.26 o 
  -4   2   8       28.97       14.67      8.46 o 
  -3   2   8       12.55       12.03      1.23 o 
  -2   2   8        4.17        3.68      0.52 o 
  -1   2   8        6.45        7.89      0.74 o 
   0   2   8       37.28       39.74      6.15 o 
   1   2   8       21.97       23.29      3.83 o 
   2   2   8       48.57       46.16      6.42 o 
   3   2   8       52.97       49.70      7.50 o 
   4   2   8       34.55       33.77      4.43 o 
   5   2   8        2.49        4.65      1.00 o 
   6   2   8        4.71        4.90      1.13 o 
   7   2   8        3.34        2.30      0.91 o 
   8   2   8        0.90        1.18      0.86 o 
 -13   3   8        5.73        7.15      2.44 o 
 -12   3   8        1.17        1.26      0.76 o 
 -11   3   8        3.01        3.32      0.75 o 
 -10   3   8        3.92        2.33      0.92 o 
  -9   3   8        9.07       11.08      1.24 o 
  -8   3   8        7.44        8.53      1.07 o 
  -7   3   8       14.81       16.04      1.53 o 
  -6   3   8       10.30       11.91      1.32 o 
  -5   3   8       31.44       22.06      8.29 o 
  -4   3   8       10.04        9.77      1.10 o 
  -3   3   8       61.44       59.71      3.29 o 
  -2   3   8       37.62       37.04      4.67 o 
  -1   3   8       23.00       18.67      1.92 o 
   0   3   8       10.55       12.43      1.27 o 
   1   3   8       57.25       65.21     11.92 o 
   2   3   8       25.68       25.38      3.55 o 
   3   3   8        4.56        5.81      1.20 o 
   4   3   8       35.95       36.45      4.68 o 
   5   3   8        6.99        8.65      1.41 o 
   6   3   8        1.43        1.40      0.87 o 
   7   3   8        0.30        0.80      0.78 o 
   8   3   8        0.10        0.74      0.90 o 
 -11   4   8        2.18        2.42      0.72 o 
 -10   4   8        4.60        4.28      1.12 o 
  -9   4   8        1.47        1.84      0.71 o 
  -8   4   8       15.08       17.22      2.83 o 
  -7   4   8        6.90        7.73      1.25 o 
  -6   4   8       39.49       30.76     11.48 o 
  -5   4   8       83.76       81.80      8.65 o 
  -4   4   8       10.22        7.80      1.51 o 
  -3   4   8       21.09       21.68      3.06 o 
  -2   4   8        8.56        6.92      1.43 o 
  -1   4   8       14.43       13.83      3.08 o 
   0   4   8        1.32        1.23      0.62 o 
   1   4   8        3.39        4.86      1.01 o 
   2   4   8       11.91       12.36      1.43 o 
   3   4   8        5.71        6.72      1.26 o 
   4   4   8        6.15        6.44      1.13 o 
   5   4   8        2.17        3.61      0.90 o 
   6   4   8        0.56        0.50      0.70 o 
 -10   5   8        0.96        1.32      0.86 o 
  -9   5   8        4.61        4.48      1.20 o 
  -8   5   8        0.68       -0.12      0.84 o 
  -7   5   8       11.15        9.90      1.83 o 
  -6   5   8        1.90        2.33      1.15 o 
  -5   5   8        4.35        3.26      2.14 o 
  -4   5   8        1.08        0.02      0.86 o 
  -3   5   8        5.55        6.29      1.51 o 
  -2   5   8        4.93        4.72      1.29 o 
  -1   5   8        3.60        5.48      1.48 o 
   0   5   8        1.69        1.54      1.18 o 
   1   5   8        2.81        3.07      1.26 o 
   2   5   8        2.58        2.65      1.41 o 
   3   5   8        1.07        0.68      0.77 o 
   4   5   8        0.14        0.92      1.11 o 
   5   5   8        0.14        0.81      0.74 o 
  -6   6   8        0.39        0.88      1.07 o 
  -5   6   8        0.24        0.90      1.16 o 
  -4   6   8        0.43        0.98      0.97 o 
  -3   6   8        0.02        0.77      1.05 o 
  -2   6   8        0.04        1.40      1.00 o 
  -1   6   8        0.43        0.34      1.26 o 
   0   6   8        1.90        2.65      1.50 o 
   1   6   8        3.96        5.08      1.58 o 
   2   6   8        0.87       -0.29      1.50 o 
 -14   0   9        0.00        0.17      1.67 o 
 -13   0   9        0.08       -1.54      1.37 o 
 -12   0   9       16.13       17.26      3.47 o 
 -11   0   9        1.37        1.50      1.41 o 
 -10   0   9       81.26       85.58      5.65 o 
  -9   0   9        0.66        1.71      1.29 o 
  -8   0   9        5.37       10.49      2.18 o 
  -7   0   9        0.07        0.43      0.77 o 
  -6   0   9       19.74       19.46      3.30 o 
  -5   0   9       42.65       42.85      4.48 o 
  -4   0   9       46.42       45.15      2.83 o 
  -3   0   9      105.45      115.28      9.15 o 
  -2   0   9        0.42        1.21      0.50 o 
  -1   0   9       65.31       55.94      2.41 o 
   0   0   9        0.07        0.21      0.69 o 
   1   0   9        4.46        2.40      1.50 o 
   2   0   9        0.13        0.57      0.56 o 
   3   0   9        0.77        0.41      0.63 o 
   4   0   9       25.94       27.41      3.26 o 
   5   0   9       15.62       23.09      3.51 o 
   6   0   9        0.69        0.73      1.29 o 
   7   0   9       13.94       18.80      3.73 o 
   8   0   9       13.59       15.76      3.77 o 
 -14   1   9        2.32        3.19      2.31 o 
 -13   1   9        4.95        2.68      1.38 o 
 -12   1   9        8.77        9.16      1.92 o 
 -11   1   9       24.25       26.24      2.66 o 
 -10   1   9       47.05       47.69      4.07 o 
  -9   1   9       36.40       34.09      3.06 o 
  -8   1   9       44.32       44.85      2.05 o 
  -7   1   9        6.86        8.42      1.07 o 
  -6   1   9       45.09       43.00      2.84 o 
  -5   1   9        6.34        6.42      0.88 o 
  -4   1   9       56.46       56.41      4.19 o 
  -3   1   9        1.56        2.56      0.48 o 
  -2   1   9       10.60       11.57      0.87 o 
  -1   1   9        8.00        8.65      0.87 o 
   0   1   9       70.69       72.90      5.56 o 
   1   1   9       45.65       45.59      2.03 o 
   2   1   9       13.86       16.85      1.46 o 
   3   1   9       37.02       36.01      3.04 o 
   4   1   9       34.77       33.86      3.67 o 
   5   1   9       42.98       48.07      3.13 o 
   6   1   9        6.84        7.79      1.35 o 
   7   1   9        0.02       -0.43      0.87 o 
   8   1   9       13.96       13.78      2.32 o 
 -13   2   9        4.04        4.45      1.71 o 
 -12   2   9        0.90        1.62      1.07 o 
 -11   2   9        1.25        1.65      0.95 o 
 -10   2   9        6.28        5.79      1.09 o 
  -9   2   9        2.81        3.26      0.77 o 
  -8   2   9       22.04       23.89      1.76 o 
  -7   2   9       25.56       27.52      1.70 o 
  -6   2   9       63.09       63.95      5.33 o 
  -5   2   9       85.57       82.33      7.46 o 
  -4   2   9      117.96       99.72     15.70 o 
  -3   2   9       23.50       22.15      2.99 o 
  -2   2   9       11.71       12.42      1.12 o 
  -1   2   9      419.60      435.18     58.90 o 
   0   2   9       76.16       76.36     10.96 o 
   1   2   9       95.57       86.30      5.52 o 
   2   2   9       32.74       33.87      6.25 o 
   3   2   9       12.95       14.65      1.54 o 
   4   2   9       15.98       18.90      2.24 o 
   5   2   9       42.72       38.62      4.55 o 
   6   2   9        0.61        1.55      0.85 o 
   7   2   9        8.14        7.37      1.41 o 
   8   2   9        0.60        1.29      0.84 o 
 -12   3   9        3.25        2.46      0.79 o 
 -11   3   9        4.31        4.10      0.81 o 
 -10   3   9        5.43        6.14      1.03 o 
  -9   3   9       11.88       11.80      1.30 o 
  -8   3   9        4.94        6.55      1.15 o 
  -7   3   9       11.82       12.71      1.45 o 
  -6   3   9        2.28        2.61      0.78 o 
  -5   3   9      235.56      223.76     13.66 o 
  -4   3   9       66.36       65.92      3.62 o 
  -3   3   9      182.63      161.60     22.85 o 
  -2   3   9      119.63      107.62      9.27 o 
  -1   3   9       20.58       21.40      2.15 o 
   0   3   9       29.44       23.02      2.13 o 
   1   3   9       15.32       17.39      2.83 o 
   2   3   9       12.28       12.72      1.48 o 
   3   3   9       19.70       17.30      2.78 o 
   4   3   9        2.01        1.37      0.91 o 
   5   3   9        0.85        1.52      0.92 o 
   6   3   9        0.16        0.96      0.81 o 
   7   3   9        0.54        1.59      1.01 o 
 -11   4   9        0.64        0.66      0.67 o 
 -10   4   9        0.59        0.85      0.79 o 
  -9   4   9        2.53        1.28      0.73 o 
  -8   4   9        9.69        9.77      1.30 o 
  -7   4   9        6.80        7.29      1.22 o 
  -6   4   9       25.77       26.21      4.78 o 
  -5   4   9        8.36        7.76      1.58 o 
  -4   4   9       13.29       16.38      2.44 o 
  -3   4   9        3.96        5.86      1.38 o 
  -2   4   9        3.48        3.87      1.17 o 
  -1   4   9       18.60       16.61      2.14 o 
   0   4   9       10.35        9.61      1.73 o 
   1   4   9       21.65       15.62      2.18 o 
   2   4   9       20.00       13.44      2.07 o 
   3   4   9        7.41        7.97      1.72 o 
   4   4   9        8.13       10.15      1.53 o 
   5   4   9        1.22        1.59      0.95 o 
   6   4   9        4.83        6.10      1.46 o 
  -9   5   9        1.20        1.11      1.04 o 
  -8   5   9        9.62       11.29      2.25 o 
  -7   5   9        1.69        1.53      1.11 o 
  -6   5   9        0.50        1.54      1.06 o 
  -5   5   9        3.68        1.29      1.65 o 
  -4   5   9        1.26       -0.20      0.88 o 
  -3   5   9        0.45        1.28      1.01 o 
  -2   5   9        0.79        0.72      0.85 o 
  -1   5   9        1.31        1.86      0.99 o 
   0   5   9        0.63        0.30      0.69 o 
   1   5   9        0.09       -0.48      0.74 o 
   2   5   9        1.81        1.36      0.85 o 
   3   5   9        0.36       -0.05      0.78 o 
   4   5   9        0.77        0.86      0.82 o 
  -5   6   9        0.50        1.76      1.67 o 
  -4   6   9        0.77        1.58      1.01 o 
  -3   6   9        0.25       -0.45      0.89 o 
  -2   6   9        1.28        3.68      1.33 o 
  -1   6   9        0.79        2.80      1.18 o 
   0   6   9        0.07        0.23      0.97 o 
 -14   0  10        4.21        1.29      2.14 o 
 -13   0  10       11.70       13.71      3.38 o 
 -12   0  10        0.52        1.84      1.58 o 
 -11   0  10       61.94       69.22      5.48 o 
 -10   0  10       40.30       43.09      4.28 o 
  -9   0  10        0.58        0.73      1.24 o 
  -8   0  10       34.02       36.62      3.51 o 
  -7   0  10        4.64        7.07      1.84 o 
  -6   0  10        3.01        2.40      1.11 o 
  -5   0  10        3.77        3.69      0.83 o 
  -4   0  10       42.82       37.34      4.43 o 
  -3   0  10        2.79        2.67      0.71 o 
  -2   0  10       22.92       21.89      1.62 o 
  -1   0  10       11.02       10.87      1.67 o 
   0   0  10       26.89       24.33      6.17 o 
   1   0  10        7.49        4.72      3.23 o 
   2   0  10        2.37        2.66      0.78 o 
   3   0  10       32.84       25.98      4.50 o 
   4   0  10       11.84       12.89      2.87 o 
   5   0  10        1.19        2.27      1.63 o 
   6   0  10        3.17        4.20      2.06 o 
   7   0  10        8.76       10.71      3.08 o 
 -13   1  10        0.76        1.31      1.27 o 
 -12   1  10        5.60        4.40      2.55 o 
 -11   1  10        1.19        0.79      0.96 o 
 -10   1  10        8.26        8.65      1.72 o 
  -9   1  10       40.23       38.63      3.49 o 
  -8   1  10       12.41       11.37      1.72 o 
  -7   1  10       53.29       54.47      2.98 o 
  -6   1  10       18.24       19.03      1.98 o 
  -5   1  10        8.49        8.42      1.05 o 
  -4   1  10       21.11       22.36      1.38 o 
  -3   1  10       18.78       17.07      1.70 o 
  -2   1  10       27.20       28.93      2.16 o 
  -1   1  10       47.24       43.74      2.99 o 
   0   1  10       34.69       33.09      1.98 o 
   1   1  10        1.56        2.29      0.68 o 
   2   1  10       26.20       26.08      2.17 o 
   3   1  10       14.27       13.51      1.50 o 
   4   1  10        7.30        7.40      1.23 o 
   5   1  10       51.01       50.59      4.41 o 
   6   1  10        1.29        0.86      1.00 o 
   7   1  10        4.28        4.38      1.65 o 
 -13   2  10        1.54        0.40      1.01 o 
 -12   2  10        0.87        1.44      1.50 o 
 -11   2  10        0.92        1.40      1.50 o 
 -10   2  10       10.22       10.51      1.47 o 
  -9   2  10       13.81       13.53      1.57 o 
  -8   2  10       49.26       46.18      2.97 o 
  -7   2  10       12.59       13.93      1.45 o 
  -6   2  10       36.48       36.70      1.95 o 
  -5   2  10      201.69      192.89     16.27 o 
  -4   2  10      197.41      197.97     16.37 o 
  -3   2  10      105.35       99.12      6.94 o 
  -2   2  10      209.15      174.49      8.16 o 
  -1   2  10      112.96       98.43      3.87 o 
   0   2  10       17.62       19.40      2.29 o 
   1   2  10       16.41       15.83      1.86 o 
   2   2  10        4.10        5.65      1.02 o 
   3   2  10       14.08       16.20      1.90 o 
   4   2  10        0.64        0.51      0.64 o 
   5   2  10       12.49       12.51      1.69 o 
   6   2  10        4.09        4.55      1.42 o 
   7   2  10        1.80        1.89      1.36 o 
 -12   3  10        0.09        1.55      1.11 o 
 -11   3  10        2.85        3.19      1.03 o 
 -10   3  10        0.29        1.30      0.68 o 
  -9   3  10        1.23        1.05      0.77 o 
  -8   3  10        0.10        0.02      0.65 o 
  -7   3  10        2.71        3.57      0.88 o 
  -6   3  10       23.15       21.13      4.47 o 
  -5   3  10       14.10       14.87      1.54 o 
  -4   3  10       79.63       84.72     11.48 o 
  -3   3  10       77.98       69.11     11.78 o 
  -2   3  10        1.06        0.90      0.79 o 
  -1   3  10       59.34       48.34      4.24 o 
   0   3  10       79.25       65.23      4.03 o 
   1   3  10       15.59       13.19      2.00 o 
   2   3  10       15.31       18.30      2.00 o 
   3   3  10       11.27       13.85      3.15 o 
   4   3  10        6.03        9.21      1.41 o 
   5   3  10        0.74        1.66      0.78 o 
   6   3  10        0.63        1.61      1.22 o 
 -11   4  10        0.62        0.95      0.92 o 
 -10   4  10        2.45        4.18      1.02 o 
  -9   4  10        4.41        3.70      0.97 o 
  -8   4  10       10.27       13.68      1.69 o 
  -7   4  10        9.92       10.96      2.01 o 
  -6   4  10        0.15        0.61      0.90 o 
  -5   4  10       15.36       14.89      2.10 o 
  -4   4  10       15.10       12.62      2.00 o 
  -3   4  10        8.21        7.87      1.65 o 
  -2   4  10       10.66       11.21      1.95 o 
  -1   4  10        0.42        0.25      0.73 o 
   0   4  10        3.65        3.26      1.09 o 
   1   4  10        2.64        4.41      1.42 o 
   2   4  10        7.09        6.21      1.54 o 
   3   4  10       15.19       12.81      2.10 o 
   4   4  10        0.07        0.27      0.88 o 
   5   4  10        4.90        5.12      1.24 o 
  -9   5  10        2.44        2.50      1.40 o 
  -8   5  10        1.35        1.48      0.94 o 
  -7   5  10        0.29        1.35      1.21 o 
  -6   5  10        0.18        0.84      1.13 o 
  -5   5  10        2.44        2.34      1.26 o 
  -4   5  10        1.74        1.21      1.50 o 
  -3   5  10        1.22        0.91      1.04 o 
  -2   5  10        0.13        0.91      0.98 o 
  -1   5  10        0.31        0.46      0.83 o 
   0   5  10        2.91        3.71      1.34 o 
   1   5  10        4.09        5.70      2.91 o 
   2   5  10        2.38        3.34      1.38 o 
 -13   0  11       14.45       13.66      3.38 o 
 -12   0  11        0.72        0.69      1.46 o 
 -11   0  11       13.82       14.86      3.21 o 
 -10   0  11        3.90        4.41      1.76 o 
  -9   0  11       13.44       14.56      2.87 o 
  -8   0  11       39.47       37.35      3.73 o 
  -7   0  11        0.04        0.09      0.77 o 
  -6   0  11        6.75        8.65      2.06 o 
  -5   0  11        5.63        7.84      1.93 o 
  -4   0  11        4.69        5.97      1.06 o 
  -3   0  11       17.63       15.38      2.81 o 
  -2   0  11       46.63       38.76      2.25 o 
  -1   0  11       10.33       10.89      1.43 o 
   0   0  11        7.83        6.84      1.22 o 
   1   0  11        0.07        0.47      0.59 o 
   2   0  11       61.89       59.66      5.65 o 
   3   0  11        5.30        6.47      2.14 o 
   4   0  11        6.39        8.31      2.57 o 
   5   0  11       11.96       13.49      3.30 o 
   6   0  11       11.14        9.08      2.78 o 
 -13   1  11        2.56        1.88      1.27 o 
 -12   1  11        2.07        2.33      1.16 o 
 -11   1  11        8.55       10.75      2.01 o 
 -10   1  11       33.70       32.62      2.70 o 
  -9   1  11        2.32        2.45      1.04 o 
  -8   1  11       33.85       37.33      2.65 o 
  -7   1  11       29.29       32.85      3.49 o 
  -6   1  11       39.22       33.89      3.48 o 
  -5   1  11       31.40       28.70      2.74 o 
  -4   1  11       35.80       33.72      3.89 o 
  -3   1  11       37.40       30.45      5.50 o 
  -2   1  11        7.58        7.77      0.86 o 
  -1   1  11       81.57       80.69      4.03 o 
   0   1  11       45.05       44.00      2.09 o 
   1   1  11       47.18       43.97      3.33 o 
   2   1  11        2.97        3.74      0.90 o 
   3   1  11       13.51       13.49      1.82 o 
   4   1  11        2.54        2.61      0.91 o 
   5   1  11        0.06        0.25      0.95 o 
   6   1  11        4.32        6.50      1.88 o 
 -13   2  11        0.69        1.08      2.08 o 
 -12   2  11        0.30       -0.33      0.86 o 
 -11   2  11        1.82        1.68      1.01 o 
 -10   2  11       26.80       30.11      2.62 o 
  -9   2  11       18.15       20.02      2.42 o 
  -8   2  11        1.16        0.48      0.66 o 
  -7   2  11       36.73       33.90      3.36 o 
  -6   2  11        7.25        8.59      1.22 o 
  -5   2  11        3.06        2.70      1.04 o 
  -4   2  11        4.07        4.63      1.00 o 
  -3   2  11       52.87       51.02      4.05 o 
  -2   2  11       11.19       10.98      1.64 o 
  -1   2  11        5.32        5.40      1.24 o 
   0   2  11        0.85        0.53      0.71 o 
   1   2  11       13.29       13.97      1.52 o 
   2   2  11        2.09        2.56      0.83 o 
   3   2  11        9.70       11.84      1.54 o 
   4   2  11        4.22        6.15      1.25 o 
   5   2  11        3.35        2.50      0.97 o 
   6   2  11        1.74        0.99      0.86 o 
 -12   3  11        0.29        1.23      1.19 o 
 -11   3  11        1.38        1.23      0.84 o 
 -10   3  11        0.01        0.37      0.68 o 
  -9   3  11        2.37        3.11      0.99 o 
  -8   3  11        8.55       11.31      1.51 o 
  -7   3  11       10.92       10.15      1.41 o 
  -6   3  11        8.47        3.01      2.54 o 
  -5   3  11       71.35       57.86      7.73 o 
  -4   3  11        1.38        1.42      0.92 o 
  -3   3  11        2.17        2.52      1.00 o 
  -2   3  11        4.96        5.23      1.33 o 
  -1   3  11       20.12       18.91      2.26 o 
   0   3  11       25.11       20.26      2.35 o 
   1   3  11        1.14        1.52      0.88 o 
   2   3  11        0.89        0.63      0.99 o 
   3   3  11       18.35       18.97      1.99 o 
   4   3  11        4.02        3.83      1.32 o 
   5   3  11        0.03        0.18      0.77 o 
 -10   4  11        0.87        0.85      0.76 o 
  -9   4  11        1.06        2.75      1.08 o 
  -8   4  11        0.46        1.38      1.07 o 
  -7   4  11        6.19        4.31      2.70 o 
  -6   4  11        1.82        2.54      1.11 o 
  -5   4  11        2.79        1.95      1.14 o 
  -4   4  11        0.64        0.10      0.81 o 
  -3   4  11        4.47        4.77      1.41 o 
  -2   4  11        1.75        1.58      1.00 o 
  -1   4  11        9.54        7.99      1.78 o 
   0   4  11        6.07        5.09      1.61 o 
   1   4  11        0.19       -0.07      0.84 o 
   2   4  11        9.22        8.66      1.77 o 
   3   4  11        0.12        0.87      0.82 o 
  -8   5  11        4.57        2.53      3.71 o 
  -7   5  11        6.32       10.07      2.06 o 
  -6   5  11        0.80        2.65      1.35 o 
  -5   5  11        0.35        1.08      1.21 o 
  -4   5  11        1.00        0.37      1.52 o 
  -3   5  11        1.82        1.13      1.10 o 
  -2   5  11        3.13        3.20      1.39 o 
  -1   5  11        0.77        0.22      1.18 o 
   0   5  11        3.81        3.24      1.35 o 
   1   5  11        0.91        0.50      0.91 o 
 -13   0  12        0.28        0.90      1.88 o 
 -12   0  12        0.03        0.56      1.76 o 
 -11   0  12        2.78        5.44      1.93 o 
 -10   0  12        0.12        2.83      1.54 o 
  -9   0  12        1.94        2.66      1.54 o 
  -8   0  12        0.17        0.09      1.16 o 
  -7   0  12        0.71        0.73      1.11 o 
  -6   0  12        8.75        9.12      2.23 o 
  -5   0  12       68.87       74.79      4.88 o 
  -4   0  12       24.82       25.57      2.87 o 
  -3   0  12        1.13        0.05      0.59 o 
  -2   0  12        4.67        2.97      0.96 o 
  -1   0  12       15.31       16.76      2.74 o 
   0   0  12       61.23       41.90     14.99 o 
   1   0  12       57.02       49.30      4.28 o 
   2   0  12       47.43       48.06      4.50 o 
   3   0  12       10.06       10.97      2.78 o 
   4   0  12        1.12        2.61      1.84 o 
   5   0  12        0.53        1.20      1.84 o 
 -13   1  12        2.76        3.03      1.27 o 
 -12   1  12        3.22        6.92      1.99 o 
 -11   1  12        0.42        0.20      0.89 o 
 -10   1  12       13.65       13.37      2.17 o 
  -9   1  12       17.76       20.97      2.48 o 
  -8   1  12        9.80       10.61      1.79 o 
  -7   1  12        0.79        1.76      0.87 o 
  -6   1  12        7.65        8.12      1.46 o 
  -5   1  12       16.51       15.89      1.47 o 
  -4   1  12        4.24        3.93      0.82 o 
  -3   1  12        6.73        5.22      1.83 o 
  -2   1  12       87.90       79.27      5.78 o 
  -1   1  12       47.96       42.65      3.35 o 
   0   1  12       33.31       31.62      2.27 o 
   1   1  12        3.72        3.58      0.87 o 
   2   1  12       10.04       10.77      1.47 o 
   3   1  12        3.22        3.60      1.04 o 
   4   1  12       10.27       13.35      3.79 o 
   5   1  12        1.98        2.17      1.44 o 
 -12   2  12        0.99        3.25      1.25 o 
 -11   2  12        2.53        3.41      1.27 o 
 -10   2  12        4.72        6.29      1.57 o 
  -9   2  12        7.04        8.27      1.73 o 
  -8   2  12        4.66        4.71      1.31 o 
  -7   2  12        9.19        8.54      1.29 o 
  -6   2  12        2.23        2.57      0.82 o 
  -5   2  12       18.56        8.97      4.84 o 
  -4   2  12        3.04        2.67      1.22 o 
  -3   2  12        1.44        1.29      0.80 o 
  -2   2  12       25.96       25.29      2.18 o 
  -1   2  12        7.80        5.22      1.27 o 
   0   2  12       14.74       12.49      1.92 o 
   1   2  12        1.74        3.15      1.14 o 
   2   2  12        2.75        2.84      0.99 o 
   3   2  12        3.05        3.28      0.96 o 
   4   2  12        2.99        3.42      1.07 o 
   5   2  12        0.89        0.86      0.89 o 
 -11   3  12        0.93        2.04      1.25 o 
 -10   3  12        4.11        5.13      1.50 o 
  -9   3  12        0.22        0.22      0.74 o 
  -8   3  12        2.93        5.12      1.15 o 
  -7   3  12        2.41        3.80      1.09 o 
  -6   3  12       27.61       25.08      2.62 o 
  -5   3  12        3.48        2.64      1.76 o 
  -4   3  12       15.45       15.22      2.14 o 
  -3   3  12        1.29        3.09      1.61 o 
  -2   3  12        6.49        6.54      1.59 o 
  -1   3  12        8.18        7.14      1.51 o 
   0   3  12        5.58        3.65      1.24 o 
   1   3  12        2.17        1.82      0.97 o 
   2   3  12        0.15        1.47      1.01 o 
   3   3  12        0.85        0.74      1.03 o 
   4   3  12        1.95        2.36      1.16 o 
  -9   4  12        0.37        0.96      1.21 o 
  -8   4  12        4.01        5.85      1.64 o 
  -7   4  12       19.08       21.35      2.71 o 
  -6   4  12       10.04       10.82      2.03 o 
  -5   4  12        5.26        6.03      1.57 o 
  -4   4  12        3.12        2.96      1.23 o 
  -3   4  12        4.42        4.75      1.65 o 
  -2   4  12        5.82        5.76      1.57 o 
  -1   4  12        2.99        2.20      1.08 o 
   0   4  12        3.46        4.15      1.28 o 
   1   4  12        5.66        5.27      1.54 o 
   2   4  12        0.94       -0.31      0.99 o 
  -6   5  12        0.03        0.19      1.19 o 
  -5   5  12        0.09       -0.30      1.14 o 
  -4   5  12        0.92        0.40      1.20 o 
  -3   5  12        2.87        4.21      1.60 o 
  -2   5  12        2.71        3.65      1.55 o 
  -1   5  12        3.51        5.48      1.61 o 
 -12   0  13        9.67       16.53      3.51 o 
 -11   0  13        0.94        1.76      1.46 o 
 -10   0  13        0.05       -0.13      1.20 o 
  -9   0  13        0.35        0.17      1.16 o 
  -8   0  13        9.62       11.57      2.70 o 
  -7   0  13       12.72       14.74      2.91 o 
  -6   0  13       16.37       15.93      2.96 o 
  -5   0  13        4.62        6.17      1.97 o 
  -4   0  13       15.98       15.08      2.70 o 
  -3   0  13        2.95        1.76      1.29 o 
  -2   0  13        8.10        5.89      1.28 o 
  -1   0  13       75.87       67.20      3.32 o 
   0   0  13        1.03        0.33      0.73 o 
   1   0  13       37.82       37.91      3.98 o 
   2   0  13        0.00        0.04      1.24 o 
   3   0  13        2.62        3.73      2.01 o 
   4   0  13        0.80        2.57      2.01 o 
 -12   1  13        1.12        2.10      1.15 o 
 -11   1  13        9.19       11.25      2.08 o 
 -10   1  13        3.44        3.93      1.41 o 
  -9   1  13        3.15        4.55      1.35 o 
  -8   1  13        1.87        2.61      0.98 o 
  -7   1  13        0.64        1.03      0.82 o 
  -6   1  13        4.26        4.45      1.26 o 
  -5   1  13       20.25       19.59      2.15 o 
  -4   1  13       14.98       13.81      1.61 o 
  -3   1  13        7.31        3.73      2.95 o 
  -2   1  13       26.11       25.71      2.19 o 
  -1   1  13        0.89        1.32      0.83 o 
   0   1  13       10.66       10.20      1.39 o 
   1   1  13        4.55        6.87      1.27 o 
   2   1  13        2.73        3.31      1.03 o 
   3   1  13       11.27       12.80      2.21 o 
   4   1  13        3.58        4.17      1.53 o 
 -12   2  13        0.76        0.85      1.10 o 
 -11   2  13        1.91        3.51      1.51 o 
 -10   2  13        5.34        6.69      1.84 o 
  -9   2  13        0.99        1.13      1.04 o 
  -8   2  13        1.37        1.96      1.16 o 
  -7   2  13        3.99        4.40      1.26 o 
  -6   2  13        3.10        4.00      0.98 o 
  -5   2  13       12.60       11.65      1.86 o 
  -4   2  13       12.10       11.48      2.40 o 
  -3   2  13        1.70        0.91      0.84 o 
  -2   2  13       13.73       11.72      1.99 o 
  -1   2  13        5.75        5.28      1.39 o 
   0   2  13        2.81        3.51      1.52 o 
   1   2  13        0.68        0.27      0.79 o 
   2   2  13        1.35        0.90      0.91 o 
   3   2  13        4.58        5.38      1.22 o 
   4   2  13        1.55        1.91      1.00 o 
 -10   3  13        2.29        5.17      1.48 o 
  -9   3  13        0.49        2.16      1.22 o 
  -8   3  13        1.45        2.74      1.01 o 
  -7   3  13        7.56        7.86      1.77 o 
  -6   3  13       26.52       29.27      2.88 o 
  -5   3  13        4.20        5.02      1.50 o 
  -4   3  13        1.60        1.68      1.03 o 
  -3   3  13        0.46        1.14      0.88 o 
  -2   3  13        1.93        1.30      1.01 o 
  -1   3  13        0.14        0.64      0.88 o 
   0   3  13        3.02        2.79      1.09 o 
   1   3  13        0.12       -0.10      0.86 o 
   2   3  13        3.01        2.68      1.56 o 
  -8   4  13        0.97        1.90      1.56 o 
  -7   4  13        0.84        1.15      1.82 o 
  -6   4  13        0.49        1.27      1.22 o 
  -5   4  13        2.95        3.77      1.38 o 
  -4   4  13        3.19        2.97      2.06 o 
  -3   4  13        0.18        0.46      1.09 o 
  -2   4  13        2.67        3.89      1.56 o 
  -1   4  13        2.34        2.04      1.07 o 
   0   4  13        0.59        0.52      0.93 o 
 -12   0  14        4.57        3.43      1.93 o 
 -11   0  14        0.19        0.73      1.46 o 
 -10   0  14        0.18        2.14      1.63 o 
  -9   0  14        0.11        1.20      1.29 o 
  -8   0  14        1.80        1.76      1.24 o 
  -7   0  14        5.32        7.24      2.23 o 
  -6   0  14        0.63        1.41      1.37 o 
  -5   0  14       14.03       14.22      2.87 o 
  -4   0  14       17.87       16.88      3.00 o 
  -3   0  14       10.45       10.19      2.36 o 
  -2   0  14        1.66        3.56      1.58 o 
  -1   0  14        3.67        3.76      1.22 o 
   0   0  14        1.07        0.69      1.41 o 
   1   0  14       20.93       23.47      3.73 o 
   2   0  14        0.01        0.04      1.37 o 
   3   0  14        8.88        8.05      2.66 o 
 -11   1  14        2.72        4.07      1.63 o 
 -10   1  14        1.90        2.77      1.17 o 
  -9   1  14        2.94        1.42      0.92 o 
  -8   1  14        1.73        2.12      1.11 o 
  -7   1  14        9.58        8.67      1.78 o 
  -6   1  14        0.19        1.97      1.03 o 
  -5   1  14       10.64       13.09      3.26 o 
  -4   1  14        4.20        4.49      1.32 o 
  -3   1  14        1.92        3.34      1.14 o 
  -2   1  14        6.92        6.94      1.57 o 
  -1   1  14        1.39        2.85      1.52 o 
   0   1  14        8.88        8.16      1.63 o 
   1   1  14        0.33       -0.75      0.80 o 
   2   1  14        5.02        5.43      1.63 o 
   3   1  14        1.21        3.88      1.60 o 
 -11   2  14        2.30        2.81      1.36 o 
 -10   2  14        3.66        6.17      1.63 o 
  -9   2  14        1.23        4.91      1.57 o 
  -8   2  14        0.51        1.36      1.07 o 
  -7   2  14        1.91        1.04      1.01 o 
  -6   2  14        5.22        6.08      2.06 o 
  -5   2  14        5.70        6.27      1.56 o 
  -4   2  14        3.89        2.97      1.21 o 
  -3   2  14        1.75        3.82      1.18 o 
  -2   2  14        7.72        7.17      1.56 o 
  -1   2  14        4.60        6.09      1.55 o 
   0   2  14        0.59       -0.35      0.77 o 
   1   2  14        0.81        0.44      0.85 o 
   2   2  14        4.95        3.11      1.27 o 
  -9   3  14        1.53        1.71      2.18 o 
  -8   3  14        0.92        2.78      2.06 o 
  -7   3  14        0.19        0.28      1.14 o 
  -6   3  14        5.98        6.26      1.61 o 
  -5   3  14        0.34        0.94      0.98 o 
  -4   3  14        1.15        0.96      1.03 o 
  -3   3  14        0.08        0.63      0.78 o 
  -2   3  14        0.83        3.46      1.15 o 
  -1   3  14        1.28        1.73      1.05 o 
   0   3  14        6.21        5.73      1.48 o 
   1   3  14        0.91        1.17      1.15 o 
  -6   4  14        0.80        1.49      1.28 o 
  -5   4  14        1.67        3.98      1.57 o 
  -4   4  14        1.06       -0.02      1.12 o 
  -3   4  14        5.62        7.78      1.91 o 
  -2   4  14        0.15        1.09      0.95 o 
 -11   0  15        0.80        0.94      1.46 o 
 -10   0  15        0.09        1.20      1.50 o 
  -9   0  15        0.17        1.37      1.24 o 
  -8   0  15        0.00        0.30      0.99 o 
  -7   0  15        1.36        1.63      1.41 o 
  -6   0  15       11.05       12.72      2.96 o 
  -5   0  15        5.41        6.77      2.27 o 
  -4   0  15        3.75        4.24      1.88 o 
  -3   0  15       11.85       15.03      3.00 o 
  -2   0  15        0.43        2.53      1.63 o 
   1   0  15        7.96        8.78      2.83 o 
 -10   1  15        1.30        1.48      1.08 o 
  -9   1  15        0.24        0.72      0.99 o 
  -8   1  15        1.91        4.09      1.32 o 
  -7   1  15        0.23       -1.01      0.67 o 
  -6   1  15        0.93        1.13      0.90 o 
  -5   1  15        6.33       11.88      1.92 o 
  -4   1  15        2.38        3.13      1.67 o 
  -3   1  15        8.53        7.28      2.48 o 
  -2   1  15        1.42        1.61      1.12 o 
  -1   1  15        0.11       -0.35      0.85 o 
   0   1  15        0.26       -1.02      0.77 o 
   1   1  15        5.40        6.43      2.44 o 
 -10   2  15        4.46        6.15      1.76 o 
  -9   2  15        1.32        2.83      1.27 o 
  -8   2  15        0.37       -0.28      0.96 o 
  -7   2  15        5.54        6.00      2.14 o 
  -6   2  15        2.17        5.57      2.27 o 
  -5   2  15        1.06        2.27      1.50 o 
  -4   2  15        4.05        4.79      1.33 o 
  -3   2  15        5.31        6.83      1.58 o 
  -2   2  15        5.10        4.45      1.31 o 
  -1   2  15        1.96        1.51      1.04 o 
   0   2  15        0.85        0.98      1.07 o 
  -8   3  15        0.04        1.58      1.93 o 
  -7   3  15        1.57        1.24      1.76 o 
  -6   3  15        1.11        0.71      1.07 o 
  -5   3  15        3.16        3.50      1.30 o 
  -4   3  15        0.35        2.33      1.21 o 
  -3   3  15        2.38        2.63      1.19 o 
  -2   3  15        0.71        0.61      1.01 o 
  -9   0  16        1.55        0.86      1.24 o 
  -8   0  16        0.58        0.34      1.29 o 
  -7   0  16        1.17        0.39      1.16 o 
  -6   0  16        0.06        1.16      1.41 o 
  -5   0  16        0.24       -0.26      1.16 o 
  -4   0  16       16.45       18.85      3.47 o 
  -9   1  16        1.35        3.91      1.29 o 
  -8   1  16        1.13        2.59      1.17 o 
  -7   1  16        1.20        3.04      1.16 o 
  -6   1  16        2.49        3.64      1.30 o 
  -5   1  16        6.26        7.41      2.44 o 
  -4   1  16        2.07        3.81      1.63 o 
  -3   1  16        8.09       10.97      2.91 o 
  -2   1  16        3.26        1.29      1.54 o 
  -1   1  16        0.94        0.21      1.41 o 
  -8   2  16        0.34        0.30      1.29 o 
  -7   2  16        2.23        6.21      2.36 o 
  -6   2  16        1.71        1.07      1.41 o 
  -5   2  16        0.78        1.58      1.54 o 
  -4   2  16        5.03        6.90      2.57 o 
  -3   2  16        0.54        0.81      1.09 o 
  -2   2  16        4.53        5.81      1.50 o 
  -6   0  17        0.27        0.60      1.41 o 
  -5   0  17        2.19        4.67      1.80 o 
                                                 
